# Supplementary material for: Penta­aqua­(1H-benzimidazole-5,6-di­carboxyl­ato-κN 3)cobalt(II) penta­hydrate
Source: Acta Crystallogr Sect E Struct Rep Online. 2009 May 29;65(Pt 6):m702. doi: 10.1107/S1600536809019904 (PMC2969642; doi:10.1107/S1600536809019904)
Supplement: Supplementary file 1 [file e-65-0m702-sup1.cif]

##############################################################################
###                                                                        ###
###        Electronic paper (Acta Crystallographica Section E)             ###
###                                                                        ###
##############################################################################
#                                                                            #
# This CIF contains the data in a paper accepted for publication in Acta     #
# Crystallographica Section E. It conforms to the requirements of Notes      #
# for Authors for Section E, and has been peer reviewed under the auspices   #
# of the IUCr Commission on Journals.                                        #
#                                                                            #
# Full details of the Crystallographic Information File format               #
# are given in the paper "The Crystallographic Information File (CIF):       #
# a New Standard Archive File for Crystallography" by S. R. Hall, F. H.      #
# Allen and I. D. Brown [Acta Cryst. (1991), A47, 655-685].                  #
#                                                                            #
# The current version of the core CIF dictionary is obtainable from          #
# ftp://ftp.iucr.org/pub/cif_core.dic. The current version number is 2.4.    #
#                                                                            #
# Software is freely available for graphical display of the structure(s) in  #
# this CIF.  For information consult the CIF home page http://www.iucr.org/  #
# cif/home.html                                                              #
#                                                                            #
# This file may be used for bona fide research purposes within the           #
# scientific community so long as proper attribution is given to the journal # 
# article from which it was obtained.                                        #
#                                                                            #
##############################################################################
                                             
data_I
_audit_creation_method     SHELXL-97
_chemical_name_systematic
;
Pentaaqua(1<i>H</i>-benzimidazole-5,6-dicarboxylato-\k<i>N</i>^3^)cobalt(II)
pentahydrate
;
_chemical_name_common     ?
_chemical_formula_moiety     'C9 H14 Co N2 O9, 5(H2 O)'
_chemical_formula_sum     'C9 H24 Co N2 O14'
_chemical_formula_iupac     '[Co (C9 H4 N2 O4) (H2 O)5], 5H2 O'
_chemical_formula_weight     443.23
_chemical_melting_point     ?
_symmetry_cell_setting     Triclinic
_symmetry_space_group_name_H-M     'P -1 '
_symmetry_space_group_name_Hall     '-P 1'
loop_
    _symmetry_equiv_pos_as_xyz
    'x, y, z'
    '-x, -y, -z'
_cell_length_a     6.8454(14)
_cell_length_b     11.480(2)
_cell_length_c     12.408(3)
_cell_angle_alpha     78.02(3)
_cell_angle_beta     78.57(3)
_cell_angle_gamma     74.80(3)
_cell_volume     909.7(4)
_cell_formula_units_Z     2
_cell_measurement_reflns_used     3600
_cell_measurement_theta_min     1.36
_cell_measurement_theta_max     28
_cell_measurement_temperature     293(2)
_exptl_crystal_description     block
_exptl_crystal_colour     pink
_exptl_crystal_size_max     0.31
_exptl_crystal_size_mid     0.26
_exptl_crystal_size_min     0.21
_exptl_crystal_density_diffrn     1.618
_exptl_crystal_density_meas     ?
_exptl_crystal_density_method     'not measured'
_exptl_crystal_F_000     462
_exptl_absorpt_coefficient_mu     1.016
_exptl_absorpt_correction_type     multi-scan
_exptl_absorpt_process_details     '(REQAB; Jacobson, 1998)'
_exptl_absorpt_correction_T_min     0.7435
_exptl_absorpt_correction_T_max     0.8149
_exptl_special_details
;
;
_diffrn_ambient_temperature     293(2)
_diffrn_radiation_type     MoK\a
_diffrn_radiation_wavelength     0.71073
_diffrn_radiation_source     'fine-focus sealed tube'
_diffrn_radiation_monochromator     graphite
_diffrn_measurement_device_type     'Rigaku/MSC Mercury CCD'
_diffrn_measurement_method     \w
_diffrn_detector_area_resol_mean     ?
_diffrn_reflns_number     7307
_diffrn_reflns_av_R_equivalents     0.0498
_diffrn_reflns_av_sigmaI/netI     0.0686
_diffrn_reflns_theta_min     3.12
_diffrn_reflns_theta_max     25.20
_diffrn_reflns_theta_full     25.20
_diffrn_measured_fraction_theta_max     0.998
_diffrn_measured_fraction_theta_full     0.998
_diffrn_reflns_limit_h_min     -8
_diffrn_reflns_limit_h_max     8
_diffrn_reflns_limit_k_min     -13
_diffrn_reflns_limit_k_max     13
_diffrn_reflns_limit_l_min     -13
_diffrn_reflns_limit_l_max     14
_diffrn_standards_number     0
_diffrn_standards_interval_count     ?
_diffrn_standards_interval_time     ?
_diffrn_standards_decay_%     ?
_refine_special_details
;
Refinement of <i>F</i>^2^ against ALL reflections. The weighted <i>R</i>-factor
<i>wR</i> and goodness of fit <i>S</i> are based on <i>F</i>^2^, conventional
<i>R</i>-factors <i>R</i> are based on <i>F</i>, with <i>F</i> set to zero for
negative <i>F</i>^2^. The threshold expression of <i>F</i>^2^ >
\s(<i>F</i>^2^) is used only for calculating <i>R</i>-factors(gt) <i>etc</i>.
and is not relevant to the choice of reflections for refinement.
<i>R</i>-factors based on <i>F</i>^2^ are statistically about twice as large
as those based on <i>F</i>, and <i>R</i>- factors based on ALL data will be
even larger.
;
_reflns_number_total     3269
_reflns_number_gt     2010
_reflns_threshold_expression     I>2\s(I)
_refine_ls_structure_factor_coef     Fsqd
_refine_ls_matrix_type     full
_refine_ls_R_factor_all     0.1068
_refine_ls_R_factor_gt     0.0479
_refine_ls_wR_factor_gt     0.0940
_refine_ls_wR_factor_ref     0.1481
_refine_ls_goodness_of_fit_ref     1.185
_refine_ls_restrained_S_all     1.446
_refine_ls_number_reflns     3269
_refine_ls_number_parameters     235
_refine_ls_number_restraints     30
_refine_ls_hydrogen_treatment     constr
_refine_ls_weighting_scheme     calc
_refine_ls_weighting_details
           'calc w=1/[\s^2^(Fo^2^)+(0.025P)^2^+3.508P] where P=(Fo^2^+2Fc^2^)/3'
_atom_sites_solution_hydrogens     geom
_atom_sites_solution_primary     direct
_atom_sites_solution_secondary     difmap
_refine_ls_shift/su_max     0.000
_refine_ls_shift/su_mean     0.000
_refine_diff_density_max     0.849
_refine_diff_density_min     -0.997
_refine_ls_extinction_method     none
_refine_ls_extinction_coef     ?
loop_
    _atom_type_symbol
    _atom_type_description
    _atom_type_scat_dispersion_real
    _atom_type_scat_dispersion_imag
    _atom_type_scat_source
    'C' 'C' 0.0033 0.0016
                         'International Tables Vol C Tables 4.2.6.8 and 6.1.1.4'
    'H' 'H' 0.0000 0.0000
                         'International Tables Vol C Tables 4.2.6.8 and 6.1.1.4'
    'Co' 'Co' 0.3494 0.9721
                         'International Tables Vol C Tables 4.2.6.8 and 6.1.1.4'
    'N' 'N' 0.0061 0.0033
                         'International Tables Vol C Tables 4.2.6.8 and 6.1.1.4'
    'O' 'O' 0.0106 0.0060
                         'International Tables Vol C Tables 4.2.6.8 and 6.1.1.4'
_computing_data_collection     'RAPID-AUTO (Rigaku, 1998)'
_computing_cell_refinement     'RAPID-AUTO (Rigaku, 1998)'
_computing_data_reduction     'CrystalStructure (Rigaku/MSC, 2002)'
_computing_structure_solution     'SHELXS97 (Sheldrick, 2008)'
_computing_structure_refinement     'SHELXL97 (Sheldrick, 2008)'
_computing_molecular_graphics     'ORTEPII (Johnson, 1976)'
_computing_publication_material     'SHELXL97 (Sheldrick, 2008)'
loop_
    _atom_site_type_symbol
    _atom_site_label
    _atom_site_fract_x
    _atom_site_fract_y
    _atom_site_fract_z
    _atom_site_U_iso_or_equiv
    _atom_site_adp_type
    _atom_site_calc_flag
    _atom_site_refinement_flags
    _atom_site_occupancy
    _atom_site_disorder_assembly
    _atom_site_disorder_group
    Co Co2 0.10067(16) 0.09663(9) 0.24088(8) 0.0301(3) Uani d . 1 . .
    O O1 -0.1942(8) 0.8137(4) 0.2444(4) 0.0386(13) Uani d . 1 . .
    O O2 -0.4507(8) 0.7825(5) 0.3797(4) 0.0417(13) Uani d . 1 . .
    O O3 0.0523(8) 0.6536(5) 0.0471(4) 0.0420(14) Uani d . 1 . .
    O O4 -0.2859(8) 0.6922(5) 0.0637(4) 0.0431(14) Uani d . 1 . .
    N N1 -0.0099(9) 0.2334(5) 0.3409(5) 0.0292(14) Uani d . 1 . .
    N N2 -0.1506(9) 0.3081(5) 0.4971(5) 0.0351(15) Uani d . 1 . .
    H H2 -0.1939 0.3096 0.5668 0.042 Uiso calc R 1 . .
    C C1 -0.2252(10) 0.6102(6) 0.3117(6) 0.0272(15) Uani d . 1 . .
    C C2 -0.1306(10) 0.5624(6) 0.2126(6) 0.0272(16) Uani d . 1 . .
    C C3 -0.0533(11) 0.4390(6) 0.2134(6) 0.0292(16) Uani d . 1 . .
    H H3 0.0095 0.4084 0.1481 0.035 Uiso calc R 1 . .
    C C4 -0.0722(10) 0.3611(6) 0.3154(6) 0.0259(15) Uani d . 1 . .
    C C5 -0.1612(11) 0.4083(6) 0.4130(5) 0.0257(15) Uani d . 1 . .
    C C6 -0.2406(11) 0.5323(6) 0.4127(6) 0.0328(17) Uani d . 1 . .
    H H6 -0.3025 0.5623 0.4784 0.039 Uiso calc R 1 . .
    C C7 -0.2974(11) 0.7460(7) 0.3101(6) 0.0323(17) Uani d . 1 . .
    C C8 -0.1215(11) 0.6451(6) 0.0995(6) 0.0311(17) Uani d . 1 . .
    C C9 -0.0613(11) 0.2089(6) 0.4507(6) 0.0320(17) Uani d . 1 . .
    H H9 -0.0373 0.1301 0.4913 0.038 Uiso calc R 1 . .
    O O1W -0.1050(7) 0.1798(4) 0.1266(4) 0.0365(12) Uani d D 1 . .
    H H1W -0.0713 0.2310 0.0718 0.055 Uiso d RD 1 . .
    H H2W -0.1628 0.1323 0.1082 0.055 Uiso d RD 1 . .
    O O2W 0.3202(7) 0.1855(4) 0.1370(4) 0.0351(12) Uani d D 1 . .
    H H4W 0.3630 0.2256 0.1731 0.053 Uiso d RD 1 . .
    H H3W 0.2982 0.2251 0.0739 0.053 Uiso d RD 1 . .
    O O3W 0.2255(9) -0.0454(5) 0.1511(5) 0.0526(16) Uani d D 1 . .
    H H5W 0.2351 -0.1196 0.1787 0.079 Uiso d RD 1 . .
    H H6W 0.2442 -0.0342 0.0811 0.079 Uiso d RD 1 . .
    O O4W -0.1232(8) 0.0001(4) 0.3351(4) 0.0370(12) Uani d D 1 . .
    H H7W -0.2302 0.0564 0.3368 0.056 Uiso d RD 1 . .
    H H8W -0.1389 -0.0575 0.3079 0.056 Uiso d RD 1 . .
    O O5W 0.2965(8) 0.0074(4) 0.3565(4) 0.0393(13) Uani d D 1 . .
    H H9W 0.3548 0.0620 0.3604 0.059 Uiso d RD 1 . .
    H H10W 0.3815 -0.0593 0.3500 0.059 Uiso d RD 1 . .
    O O6W 0.6987(8) 0.0165(5) 0.0785(4) 0.0404(13) Uani d D 1 . .
    H H12W 0.7395 -0.0481 0.1221 0.061 Uiso d RD 1 . .
    H H11W 0.5769 0.0507 0.1004 0.061 Uiso d RD 1 . .
    O O7W 0.5026(8) 0.1541(5) 0.4139(5) 0.0472(14) Uani d D 1 . .
    H H13W 0.5043 0.2127 0.3607 0.071 Uiso d RD 1 . .
    H H14W 0.4695 0.1786 0.4757 0.071 Uiso d RD 1 . .
    O O8W 0.5118(8) 0.3188(5) 0.2216(5) 0.0501(15) Uani d D 1 . .
    H H15W 0.6299 0.2925 0.1884 0.075 Uiso d RD 1 . .
    H H16W 0.4733 0.3952 0.2051 0.075 Uiso d RD 1 . .
    O O9W 0.4165(9) 0.5583(5) 0.1328(5) 0.0547(16) Uani d D 1 . .
    H H17W 0.5089 0.5965 0.1059 0.082 Uiso d RD 1 . .
    H H18W 0.3098 0.5902 0.1038 0.082 Uiso d RD 1 . .
    O O10W 0.2113(8) 0.7246(5) 0.2679(4) 0.0452(14) Uani d D 1 . .
    H H20W 0.0877 0.7635 0.2566 0.068 Uiso d RD 1 . .
    H H19W 0.2901 0.7741 0.2624 0.068 Uiso d RD 1 . .
loop_
    _atom_site_aniso_label
    _atom_site_aniso_U_11
    _atom_site_aniso_U_22
    _atom_site_aniso_U_33
    _atom_site_aniso_U_12
    _atom_site_aniso_U_13
    _atom_site_aniso_U_23
    Co2 0.0367(6) 0.0223(5) 0.0290(5) -0.0043(4) -0.0046(4) -0.0024(4)
    O1 0.047(3) 0.024(3) 0.040(3) -0.007(2) -0.002(3) -0.001(2)
    O2 0.049(3) 0.027(3) 0.041(3) 0.002(3) 0.000(3) -0.007(2)
    O3 0.039(3) 0.044(3) 0.033(3) -0.008(3) -0.001(2) 0.009(3)
    O4 0.037(3) 0.049(3) 0.038(3) -0.010(3) -0.014(2) 0.011(3)
    N1 0.038(3) 0.022(3) 0.025(3) -0.003(3) -0.005(3) -0.002(3)
    N2 0.049(4) 0.029(3) 0.020(3) -0.004(3) 0.000(3) 0.000(3)
    C1 0.032(4) 0.014(3) 0.033(4) 0.000(3) -0.006(3) -0.004(3)
    C2 0.033(4) 0.018(4) 0.029(4) -0.006(3) -0.011(3) 0.004(3)
    C3 0.040(4) 0.025(4) 0.023(4) -0.006(3) -0.006(3) -0.005(3)
    C4 0.032(4) 0.009(3) 0.032(4) 0.002(3) -0.003(3) -0.003(3)
    C5 0.042(4) 0.017(3) 0.016(3) -0.004(3) -0.004(3) 0.000(3)
    C6 0.044(4) 0.028(4) 0.026(4) -0.008(3) -0.003(3) -0.008(3)
    C7 0.034(4) 0.026(4) 0.034(4) 0.001(3) -0.010(3) -0.002(3)
    C8 0.037(4) 0.026(4) 0.033(4) -0.008(3) -0.008(3) -0.006(3)
    C9 0.042(4) 0.018(4) 0.030(4) 0.000(3) -0.004(3) 0.000(3)
    O1W 0.042(3) 0.032(3) 0.035(3) -0.011(2) -0.007(2) 0.002(2)
    O2W 0.042(3) 0.034(3) 0.030(3) -0.013(2) -0.008(2) 0.002(2)
    O3W 0.080(4) 0.029(3) 0.042(3) -0.007(3) 0.004(3) -0.009(3)
    O4W 0.047(3) 0.025(3) 0.039(3) -0.009(2) -0.005(2) -0.006(2)
    O5W 0.043(3) 0.021(3) 0.050(3) 0.004(2) -0.014(3) -0.006(2)
    O6W 0.038(3) 0.034(3) 0.043(3) 0.002(2) -0.007(2) -0.005(3)
    O7W 0.055(4) 0.045(3) 0.042(3) -0.006(3) -0.007(3) -0.013(3)
    O8W 0.050(3) 0.039(3) 0.061(4) -0.008(3) -0.012(3) -0.006(3)
    O9W 0.044(3) 0.045(4) 0.070(4) -0.010(3) -0.009(3) 0.001(3)
    O10W 0.049(3) 0.048(4) 0.040(3) -0.015(3) -0.010(3) -0.001(3)
_geom_special_details
;
All e.s.d.'s (except the e.s.d. in the dihedral angle between two l.s. planes)
are estimated using the full covariance matrix. The cell e.s.d.'s are taken
into account individually in the estimation of e.s.d.'s in distances, angles
and torsion angles; correlations between e.s.d.'s in cell parameters are only
used when they are defined by crystal symmetry. An approximate (isotropic)
treatment of cell e.s.d.'s is used for estimating e.s.d.'s involving l.s.
planes.
;
loop_
    _geom_bond_atom_site_label_1
    _geom_bond_atom_site_label_2
    _geom_bond_site_symmetry_2
    _geom_bond_distance
    _geom_bond_publ_flag
    Co2 O3W . 2.068(5) ?
    Co2 O5W . 2.082(5) ?
    Co2 N1 . 2.096(6) ?
    Co2 O1W . 2.104(5) ?
    Co2 O2W . 2.109(5) ?
    Co2 O4W . 2.141(5) ?
    O1 C7 . 1.250(8) ?
    O2 C7 . 1.259(9) ?
    O3 C8 . 1.255(8) ?
    O4 C8 . 1.239(8) ?
    N1 C9 . 1.328(9) ?
    N1 C4 . 1.401(8) ?
    N2 C9 . 1.330(9) ?
    N2 C5 . 1.380(8) ?
    N2 H2 . 0.8600 ?
    C1 C6 . 1.383(9) ?
    C1 C2 . 1.419(10) ?
    C1 C7 . 1.503(9) ?
    C2 C3 . 1.376(9) ?
    C2 C8 . 1.522(9) ?
    C3 C4 . 1.394(9) ?
    C3 H3 . 0.9300 ?
    C4 C5 . 1.392(9) ?
    C5 C6 . 1.384(9) ?
    C6 H6 . 0.9300 ?
    C9 H9 . 0.9300 ?
    O1W H1W . 0.8400 ?
    O1W H2W . 0.8401 ?
    O2W H4W . 0.8400 ?
    O2W H3W . 0.8400 ?
    O3W H5W . 0.8400 ?
    O3W H6W . 0.8400 ?
    O4W H7W . 0.8401 ?
    O4W H8W . 0.8401 ?
    O5W H9W . 0.8400 ?
    O5W H10W . 0.8400 ?
    O6W H12W . 0.8400 ?
    O6W H11W . 0.8400 ?
    O7W H13W . 0.8400 ?
    O7W H14W . 0.8400 ?
    O8W H15W . 0.8400 ?
    O8W H16W . 0.8400 ?
    O9W H17W . 0.8400 ?
    O9W H18W . 0.8400 ?
    O10W H20W . 0.8708 ?
    O10W H19W . 0.8660 ?
loop_
    _geom_angle_atom_site_label_1
    _geom_angle_atom_site_label_2
    _geom_angle_atom_site_label_3
    _geom_angle_site_symmetry_1
    _geom_angle_site_symmetry_3
    _geom_angle
    _geom_angle_publ_flag
    O3W Co2 O5W . . 88.5(2) ?
    O3W Co2 N1 . . 175.5(2) ?
    O5W Co2 N1 . . 87.0(2) ?
    O3W Co2 O1W . . 90.5(2) ?
    O5W Co2 O1W . . 177.2(2) ?
    N1 Co2 O1W . . 94.1(2) ?
    O3W Co2 O2W . . 86.2(2) ?
    O5W Co2 O2W . . 93.4(2) ?
    N1 Co2 O2W . . 94.0(2) ?
    O1W Co2 O2W . . 89.15(19) ?
    O3W Co2 O4W . . 90.0(2) ?
    O5W Co2 O4W . . 89.0(2) ?
    N1 Co2 O4W . . 90.0(2) ?
    O1W Co2 O4W . . 88.33(19) ?
    O2W Co2 O4W . . 175.4(2) ?
    C9 N1 C4 . . 104.2(6) ?
    C9 N1 Co2 . . 122.8(5) ?
    C4 N1 Co2 . . 132.5(4) ?
    C9 N2 C5 . . 107.7(6) ?
    C9 N2 H2 . . 126.2 ?
    C5 N2 H2 . . 126.2 ?
    C6 C1 C2 . . 120.1(6) ?
    C6 C1 C7 . . 119.0(6) ?
    C2 C1 C7 . . 120.8(6) ?
    C3 C2 C1 . . 121.6(6) ?
    C3 C2 C8 . . 117.0(6) ?
    C1 C2 C8 . . 121.3(6) ?
    C2 C3 C4 . . 117.8(6) ?
    C2 C3 H3 . . 121.1 ?
    C4 C3 H3 . . 121.1 ?
    C5 C4 C3 . . 120.5(6) ?
    C5 C4 N1 . . 109.3(6) ?
    C3 C4 N1 . . 130.2(6) ?
    N2 C5 C6 . . 132.6(6) ?
    N2 C5 C4 . . 105.4(6) ?
    C6 C5 C4 . . 122.0(6) ?
    C1 C6 C5 . . 117.9(6) ?
    C1 C6 H6 . . 121.0 ?
    C5 C6 H6 . . 121.0 ?
    O1 C7 O2 . . 124.7(7) ?
    O1 C7 C1 . . 117.8(6) ?
    O2 C7 C1 . . 117.3(6) ?
    O4 C8 O3 . . 125.3(7) ?
    O4 C8 C2 . . 117.0(6) ?
    O3 C8 C2 . . 117.5(6) ?
    N1 C9 N2 . . 113.4(6) ?
    N1 C9 H9 . . 123.3 ?
    N2 C9 H9 . . 123.3 ?
    Co2 O1W H1W . . 119.1 ?
    Co2 O1W H2W . . 115.2 ?
    H1W O1W H2W . . 111.5 ?
    Co2 O2W H4W . . 110.6 ?
    Co2 O2W H3W . . 120.7 ?
    H4W O2W H3W . . 111.6 ?
    Co2 O3W H5W . . 123.9 ?
    Co2 O3W H6W . . 122.3 ?
    H5W O3W H6W . . 112.1 ?
    Co2 O4W H7W . . 101.5 ?
    Co2 O4W H8W . . 116.2 ?
    H7W O4W H8W . . 110.5 ?
    Co2 O5W H9W . . 102.5 ?
    Co2 O5W H10W . . 123.2 ?
    H9W O5W H10W . . 111.2 ?
    H12W O6W H11W . . 111.4 ?
    H13W O7W H14W . . 111.5 ?
    H15W O8W H16W . . 111.6 ?
    H17W O9W H18W . . 111.6 ?
    H20W O10W H19W . . 112.0 ?
loop_
    _geom_hbond_atom_site_label_D
    _geom_hbond_atom_site_label_H
    _geom_hbond_atom_site_label_A
    _geom_hbond_site_symmetry_A
    _geom_hbond_distance_DH
    _geom_hbond_distance_HA
    _geom_hbond_distance_DA
    _geom_hbond_angle_DHA
    N2 H2 O10W 2_566 0.86 1.99 2.822(8) 162.0
    O1W H1W O3 2_565 0.84 1.78 2.603(7) 168.6
    O1W H2W O6W 1_455 0.84 1.95 2.789(9) 175.3
    O2W H4W O8W . 0.84 1.90 2.726(9) 165.2
    O2W H3W O4 2_565 0.84 1.78 2.614(7) 172.7
    O3W H5W O10W 1_545 0.84 1.93 2.752(8) 167.2
    O3W H6W O6W 2_655 0.84 1.92 2.758(8) 176.6
    O4W H7W O7W 1_455 0.84 2.05 2.827(7) 154.0
    O4W H8W O1 1_545 0.84 1.96 2.801(8) 176.3
    O5W H9W O7W . 0.84 1.92 2.734(9) 161.9
    O5W H10W O2 1_645 0.84 1.88 2.700(7) 163.6
    O6W H12W O1 1_645 0.84 1.98 2.812(6) 170.6
    O6W H11W O2W . 0.84 2.06 2.865(6) 160.6
    O7W H13W O8W . 0.84 1.89 2.721(8) 167.5
    O7W H14W O2 2_566 0.84 1.91 2.737(8) 168.2
    O8W H15W O1W 1_655 0.84 2.05 2.860(7) 163.0
    O8W H16W O9W . 0.84 1.88 2.699(7) 165.9
    O9W H17W O4 1_655 0.84 1.93 2.766(9) 172.0
    O9W H18W O3 . 0.84 1.93 2.771(8) 174.8
    O10W H20W O1 . 0.874 1.89 2.747(7) 167.8
    O10W H19W O2 1_655 0.87 2.54 3.191(9) 132.8
data_global
_journal_date_recd_electronic     2009-05-14
_journal_date_accepted     2009-05-25
_journal_name_full     'Acta Crystallographica, Section E'
_journal_year     2009
_journal_volume     65
_journal_issue      6
_journal_page_first     m702
_journal_page_last     m702
_journal_paper_category     QM
_journal_coeditor_code     RZ2326
_publ_contact_author_name     'Wen-Dong, Song'
_publ_contact_author_address
;
College of Science, Guang Dong Ocean University,
Zhan Jiang 524088
P.R. China
;
_publ_contact_author_email     songwd60@126.com
_publ_contact_author_fax     '86 0759 2383636'
_publ_contact_author_phone     '86 0759 2383559'
_publ_section_title
;
Pentaaqua(1<i>H</i>-benzimidazole-5,6-dicarboxylato-\k<i>N</i>^3^)cobalt(II)
pentahydrate
;
loop_
    _publ_author_name
    _publ_author_footnote
    _publ_author_address
    'Wen-Dong Song' .
;
College of Science, Guang Dong Ocean University
Zhanjiang 524088
People's Republic of China
;
    'Hao Wang' .
;
College of Science, Guang Dong Ocean University
Zhanjiang 524088
People's Republic of China
;
    'Shi-Jie Li' .
;
College of Science, Guang Dong Ocean University
Zhanjiang 524088
People's Republic of China
;
    'Pei-Wen Qin' .
;
College of Science, Guang Dong Ocean University
Zhanjiang 524088
People's Republic of China
;
    'Shi-Wei Hu' .
;
College of Science, Guang Dong Ocean University
Zhanjiang 524088
People's Republic of China
;
