# Supplementary material for: Penta­aqua­(1H-benzimidazole-5,6-di­carboxyl­ato-κN 3)cobalt(II) penta­hydrate
Source: Acta Crystallogr Sect E Struct Rep Online. 2009 May 29;65(Pt 6):m702. doi: 10.1107/S1600536809019904 (PMC2969642; doi:10.1107/S1600536809019904)
Supplement: Supplementary file 2 [file e-65-0m702-Isup2.hkl]

# 
# h,k,l, Fc-squared, Fo-squared, sigma(Fo-squared) and status flag 
# 
data_I
_shelx_title ' 1 in  P-1' 
_shelx_refln_list_code          4 
_shelx_F_calc_maximum      160.25 
_exptl_crystal_F_000       462.00 
_reflns_d_resolution_high  0.8347 
 
loop_ 
 _symmetry_equiv_pos_as_xyz 
 'x, y, z' 
 '-x, -y, -z' 
 
_cell_length_a     6.8454 
_cell_length_b    11.4800 
_cell_length_c    12.4080 
_cell_angle_alpha  78.020 
_cell_angle_beta   78.570 
_cell_angle_gamma  74.800 
 
_shelx_F_squared_multiplier     1.000 
 
loop_ 
 _refln_index_h 
 _refln_index_k 
 _refln_index_l 
 _refln_F_squared_calc 
 _refln_F_squared_meas 
 _refln_F_squared_sigma 
 _refln_observed_status 
   1   0   0     5962.45     5752.69     50.78 o 
   2   0   0       57.04       44.76      8.92 o 
   3   0   0      898.67      876.65     22.76 o 
   4   0   0       48.86       44.16     11.27 o 
   5   0   0     1570.05     1716.05     36.17 o 
   6   0   0      119.28      130.80     14.08 o 
   7   0   0        0.15       -0.11      8.15 o 
  -7   1   0       31.21       46.38     15.11 o 
  -6   1   0      356.64      376.87     23.47 o 
  -5   1   0     1082.43     1080.49     26.14 o 
  -4   1   0       66.69       63.12     11.38 o 
  -3   1   0      139.62      153.36     14.57 o 
  -2   1   0     1964.67     1922.43     33.24 o 
  -1   1   0     1084.37     1067.15     19.61 o 
   1   1   0      177.14      216.67      5.15 o 
   2   1   0      143.56      154.22      7.62 o 
   3   1   0      255.33      242.14      8.47 o 
   4   1   0      497.15      505.19     11.16 o 
   5   1   0      455.63      466.02     14.13 o 
   6   1   0      174.44      152.76     16.00 o 
   7   1   0       26.32       10.25     11.98 o 
  -7   2   0        3.43       -2.22     12.73 o 
  -6   2   0      126.00      143.97     47.96 o 
  -5   2   0       27.82       36.89     15.94 o 
  -4   2   0       55.44       57.79     10.97 o 
  -3   2   0     2370.01     2412.22     39.34 o 
  -2   2   0        8.45       13.70      9.83 o 
  -1   2   0     1357.11     1393.82     30.50 o 
   0   2   0      333.63      337.42     13.26 o 
   1   2   0      277.20      331.27      4.78 o 
   2   2   0     3509.23     3404.44     47.67 o 
   3   2   0     2353.44     2282.70     26.38 o 
   4   2   0      936.16     1026.22     51.61 o 
   5   2   0       59.35       68.58      9.87 o 
   6   2   0       93.20       81.16     11.99 o 
   7   2   0        8.40       -2.40      6.88 o 
   8   2   0       59.07        0.23      7.10 o 
  -7   3   0       82.29       57.32     46.77 o 
  -6   3   0        4.06       -6.10     16.77 o 
  -5   3   0       97.30       86.19     16.56 o 
  -4   3   0      286.09      242.78     23.23 o 
  -3   3   0      879.06      830.92     46.76 o 
  -2   3   0      983.99      998.78     25.10 o 
  -1   3   0      381.37      366.93     17.76 o 
   0   3   0      512.48      649.25     17.17 o 
   1   3   0        2.85        2.93      5.83 o 
   2   3   0    10818.79    10770.08    210.97 o 
   3   3   0      347.91      310.55     31.97 o 
   4   3   0       17.61       14.24      3.17 o 
   5   3   0        0.23       -4.45      5.35 o 
   6   3   0       62.98       76.60     12.30 o 
   7   3   0      394.81      450.24     14.29 o 
   8   3   0       99.69        1.27     22.53 o 
  -6   4   0        6.93        1.83     11.73 o 
  -5   4   0      104.11      132.46     17.72 o 
  -4   4   0     1551.71     1576.35     44.42 o 
  -3   4   0     3012.50     2877.36     63.31 o 
  -2   4   0      215.41      247.92     28.17 o 
  -1   4   0     2018.01     2155.22     36.35 o 
   0   4   0       20.45       24.12     11.20 o 
   1   4   0      257.14      173.00      8.66 o 
   2   4   0     3810.74     3479.11     28.70 o 
   3   4   0      239.03      226.75     19.15 o 
   4   4   0        9.37        3.31      1.46 o 
   5   4   0      155.88      174.79     17.45 o 
   6   4   0      374.38      395.15     29.07 o 
   7   4   0      471.32      518.36     23.18 o 
   8   4   0        8.98       19.29     30.98 o 
  -6   5   0        8.04        6.86     17.66 o 
  -5   5   0      120.13      135.79     24.97 o 
  -4   5   0      354.21      394.62     31.00 o 
  -3   5   0      539.38      483.38     25.62 o 
  -2   5   0        2.21        1.20      9.41 o 
  -1   5   0      515.43      474.33     57.74 o 
   0   5   0      563.57      568.06     20.67 o 
   1   5   0       14.82       10.38      7.46 o 
   2   5   0      459.82      419.80     11.62 o 
   3   5   0        0.16        6.62     11.97 o 
   4   5   0        6.32      -11.41     13.66 o 
   5   5   0      125.20      190.39     18.07 o 
   6   5   0      343.85      444.58     30.32 o 
   7   5   0       39.92       13.04     23.94 o 
  -6   6   0      102.10       93.70     40.59 o 
  -5   6   0       31.66       -8.96     23.44 o 
  -4   6   0       78.00       59.11     25.53 o 
  -3   6   0       18.81       15.85     16.12 o 
  -2   6   0      921.63      914.80     50.42 o 
  -1   6   0      888.61      922.14     42.11 o 
   0   6   0       10.26       14.21      9.79 o 
   1   6   0      298.60      306.38     17.53 o 
   2   6   0      200.17      162.34      7.41 o 
   3   6   0      109.65       94.96      9.67 o 
   4   6   0     1698.94     1718.76     48.73 o 
   5   6   0        6.28       11.83     16.76 o 
   6   6   0       41.12       47.04     23.94 o 
   7   6   0       55.00       29.34     18.91 o 
  -5   7   0       10.39       -1.60     20.99 o 
  -4   7   0       30.56       23.69     25.21 o 
  -3   7   0      611.53      713.32     34.28 o 
  -2   7   0     1560.85     1535.47     40.46 o 
  -1   7   0     1165.88     1123.92     31.39 o 
   0   7   0        1.30        0.28     14.44 o 
   1   7   0       45.09       32.27      9.22 o 
   2   7   0       27.64       34.93     10.60 o 
   3   7   0      854.48      889.07     12.05 o 
   4   7   0      231.35      301.81     27.04 o 
   5   7   0       56.99       68.16     22.53 o 
   6   7   0        0.75       25.21     23.24 o 
   7   7   0       11.70       25.21     26.20 o 
  -5   8   0        0.05       -4.65     21.69 o 
  -4   8   0       20.45        5.12     18.98 o 
  -3   8   0        6.19       31.27     21.32 o 
  -2   8   0      456.32      513.35     35.61 o 
  -1   8   0      297.30      326.07     23.46 o 
   0   8   0      125.42      129.32     16.61 o 
   1   8   0     1251.02     1222.39     28.19 o 
   2   8   0      581.13      595.41     19.08 o 
   3   8   0      549.05      545.63     22.40 o 
   4   8   0        2.67        6.62     16.34 o 
   5   8   0       82.68       99.15     25.63 o 
   6   8   0      211.61      221.25     34.36 o 
   7   8   0      101.04      121.26     33.80 o 
  -4   9   0      263.29      204.75    148.30 o 
  -3   9   0       21.35       16.74     23.80 o 
  -2   9   0      100.79       70.93     22.78 o 
  -1   9   0       14.39        0.80     12.25 o 
   0   9   0      858.49      912.03     44.43 o 
   1   9   0      777.97      767.97     24.42 o 
   2   9   0      955.66      987.67     32.89 o 
   3   9   0      163.09      136.07      8.76 o 
   4   9   0        3.57        5.43      3.66 o 
   5   9   0      153.41      179.14     31.12 o 
   6   9   0       66.50       93.23     30.42 o 
   7   9   0       10.13        6.06     24.22 o 
  -3  10   0       23.38        5.30     24.44 o 
  -2  10   0       67.47        9.48     23.78 o 
  -1  10   0        6.31        8.29     15.70 o 
   0  10   0      482.56      500.57     26.48 o 
   1  10   0      515.75      547.91     24.44 o 
   2  10   0       14.53       -0.05      6.80 o 
   3  10   0      110.09       92.81     57.46 o 
   4  10   0      153.75      155.29      8.78 o 
   5  10   0      180.31      233.22     35.63 o 
   6  10   0        0.87       12.39     23.80 o 
  -2  11   0        0.49       -1.37     15.90 o 
  -1  11   0      511.40      512.10     38.54 o 
   0  11   0      527.74      545.57     36.12 o 
   1  11   0      199.26      225.65     24.35 o 
   2  11   0       20.66        8.66     11.32 o 
   3  11   0       33.74       19.87     16.62 o 
   4  11   0      410.36      399.38     10.50 o 
   5  11   0      582.30      694.60     50.28 o 
   6  11   0      205.61      258.01     65.63 o 
  -1  12   0      136.33       -5.85     17.80 o 
   0  12   0       74.70       55.66     54.93 o 
   1  12   0        2.57       -0.01      9.66 o 
   2  12   0      127.96      143.06     16.43 o 
   3  12   0      100.66       75.65     51.48 o 
   4  12   0      107.79       47.11     48.80 o 
   5  12   0        0.37       -6.62     39.72 o 
   0  13   0        3.21       -1.13     16.61 o 
   1  13   0      240.51      258.43     24.27 o 
   2  13   0       63.58       39.14     37.46 o 
   3  13   0       57.19       32.85     32.18 o 
  -3 -13   1        9.37       -1.03      8.19 o 
  -2 -13   1       38.25       24.60     23.80 o 
  -1 -13   1        7.41        9.07     15.65 o 
  -4 -12   1        0.76       -9.44     25.07 o 
  -3 -12   1      159.17      133.53     80.21 o 
  -2 -12   1       74.23       67.44     18.02 o 
  -1 -12   1      255.01      308.98     35.00 o 
   0 -12   1      138.07      113.27     92.81 o 
   1 -12   1       39.88        1.43     14.57 o 
  -5 -11   1       76.67       83.09     34.08 o 
  -4 -11   1      192.07      171.34      6.85 o 
  -3 -11   1        3.54       -4.57      8.46 o 
  -2 -11   1       23.73       27.18     11.23 o 
  -1 -11   1      182.14      179.80     23.16 o 
   0 -11   1      162.27      215.39     30.49 o 
   1 -11   1        0.92       -7.25     18.14 o 
   2 -11   1       25.86        3.55     17.54 o 
  -6 -10   1       10.49        7.32     24.36 o 
  -5 -10   1       18.38       11.97     22.53 o 
  -4 -10   1     1377.61     1253.58    167.88 o 
  -3 -10   1      535.61      582.53     31.62 o 
  -2 -10   1        1.55       -1.82      9.06 o 
  -1 -10   1        3.82       -5.36     10.36 o 
   0 -10   1       37.21       26.84     15.50 o 
   1 -10   1      240.53      230.91     36.76 o 
   2 -10   1      122.54       79.80     73.38 o 
   3 -10   1       64.53        3.23     19.07 o 
  -6  -9   1        3.85       -2.54     31.12 o 
  -5  -9   1      215.64      219.00     33.80 o 
  -4  -9   1      428.24      500.67     39.57 o 
  -3  -9   1       11.58       20.59      6.69 o 
  -2  -9   1       31.66       30.93      9.06 o 
  -1  -9   1       46.41       40.62     14.85 o 
   0  -9   1      381.05      433.57     27.82 o 
   1  -9   1      981.76     1008.35     35.43 o 
   2  -9   1       64.58       73.91     22.65 o 
   3  -9   1       12.92        5.28     21.18 o 
   4  -9   1        0.03       -2.07     23.65 o 
  -7  -8   1        4.64        0.85     19.01 o 
  -6  -8   1       94.52      128.16     30.98 o 
  -5  -8   1      115.64      130.84     28.59 o 
  -4  -8   1      140.38      133.94     26.34 o 
  -3  -8   1        5.95        5.16      3.76 o 
  -2  -8   1      205.01      181.64     12.52 o 
  -1  -8   1      490.74      491.95     24.29 o 
   0  -8   1     1603.97     1655.28     44.08 o 
   1  -8   1      707.31      722.97     33.98 o 
   2  -8   1      124.13      146.68     27.67 o 
   3  -8   1        8.79       28.60     21.23 o 
   4  -8   1        1.31        5.05     19.79 o 
   5  -8   1       96.05       68.28     63.66 o 
  -7  -7   1        4.59       37.04     27.60 o 
  -6  -7   1      215.23      273.64     35.21 o 
  -5  -7   1      269.43      305.76     31.41 o 
  -4  -7   1       66.65      112.11     23.80 o 
  -3  -7   1      184.09      192.36      7.02 o 
  -2  -7   1      134.88      165.91     13.04 o 
  -1  -7   1     1782.29     1759.23     42.39 o 
   0  -7   1      543.73      609.79     21.45 o 
   1  -7   1     1231.08     1232.71     33.19 o 
   2  -7   1       89.89      102.81     23.75 o 
   3  -7   1      400.66      411.53     30.12 o 
   4  -7   1      534.45      593.84     37.31 o 
   5  -7   1       10.91        4.92     20.26 o 
  -7  -6   1      373.17      470.96     32.60 o 
  -6  -6   1       66.87      108.30     45.49 o 
  -5  -6   1       15.13       15.63     18.45 o 
  -4  -6   1        1.34       -1.97     12.68 o 
  -3  -6   1       18.64        4.37     19.29 o 
  -2  -6   1     2473.16     2393.42     28.86 o 
  -1  -6   1       75.57       50.59      8.38 o 
   0  -6   1        1.37       10.40     10.99 o 
   1  -6   1      168.64      166.17     16.81 o 
   2  -6   1      413.40      427.51     24.28 o 
   3  -6   1     2497.60     2443.44     52.43 o 
   4  -6   1       47.16       46.56     24.75 o 
   5  -6   1        2.51       -3.23     17.02 o 
   6  -6   1       14.20       11.80     17.95 o 
  -7  -5   1       99.19       76.20     63.94 o 
  -6  -5   1        6.84       14.16     23.76 o 
  -5  -5   1       35.89       31.79     14.36 o 
  -4  -5   1      185.26      198.30     21.97 o 
  -3  -5   1      788.47      836.99     44.36 o 
  -2  -5   1     7215.34     7182.91     67.00 o 
  -1  -5   1       25.92       25.36      7.79 o 
   0  -5   1     1133.31     1182.69     24.33 o 
   1  -5   1     1425.18     1518.73     31.50 o 
   2  -5   1     3998.42     4033.93     61.12 o 
   3  -5   1     2340.76     2294.50     46.81 o 
   4  -5   1        2.62       -2.04     24.08 o 
   5  -5   1       20.17       14.56     18.74 o 
   6  -5   1       18.54        6.16     15.29 o 
  -7  -4   1       82.02       58.52     41.83 o 
  -6  -4   1      172.07      203.27     26.55 o 
  -5  -4   1       37.94       30.90     13.63 o 
  -4  -4   1      326.14      358.88     17.81 o 
  -3  -4   1     4061.47     4009.32     74.78 o 
  -2  -4   1      243.76      199.73     13.21 o 
  -1  -4   1     1972.47     2106.84     25.89 o 
   0  -4   1        2.02       -5.16      7.44 o 
   1  -4   1       75.58       85.97     13.27 o 
   2  -4   1      497.31      462.61     23.59 o 
   3  -4   1       69.91       40.24     17.74 o 
   4  -4   1       12.88       25.20     18.34 o 
   5  -4   1       43.34       39.52     15.16 o 
   6  -4   1      326.51      377.20     25.55 o 
  -7  -3   1        6.23        3.28      7.95 o 
  -6  -3   1        5.22        3.10      5.80 o 
  -5  -3   1      198.44      195.91      7.11 o 
  -4  -3   1        2.43        2.24      2.06 o 
  -3  -3   1     1057.12      981.61     21.80 o 
  -2  -3   1      228.94      243.08     19.58 o 
  -1  -3   1     1599.89     1686.68     23.45 o 
   0  -3   1     3884.92     3947.72     56.05 o 
   1  -3   1       14.08       24.42     11.09 o 
   2  -3   1      438.92      471.93     23.52 o 
   3  -3   1      332.31      351.87     24.72 o 
   4  -3   1       69.03       60.95     15.70 o 
   5  -3   1     1026.55     1062.12     34.59 o 
   6  -3   1      428.58      505.52     28.78 o 
   7  -3   1       67.54       52.41     30.63 o 
  -7  -2   1        4.92       -2.39      6.43 o 
  -6  -2   1      674.39      724.00     37.42 o 
  -5  -2   1      318.18      373.35     11.70 o 
  -4  -2   1      749.40      767.64     12.06 o 
  -3  -2   1        0.98        0.22      5.91 o 
  -2  -2   1     1057.71      971.93     10.71 o 
  -1  -2   1     2783.74     2730.66     24.13 o 
   0  -2   1     6202.03     6823.29     72.12 o 
   1  -2   1       38.21       30.16     13.56 o 
   2  -2   1      169.71      168.03     15.33 o 
   3  -2   1      284.77      282.97     19.81 o 
   4  -2   1      236.55      270.57     14.96 o 
   5  -2   1      189.43      225.84     18.84 o 
   6  -2   1        9.92        5.34     11.46 o 
   7  -2   1       13.62       14.14     15.92 o 
  -7  -1   1      174.84      192.57     15.66 o 
  -6  -1   1       18.82       24.62      8.96 o 
  -5  -1   1       77.91       64.53     13.24 o 
  -4  -1   1        3.70        4.00      5.47 o 
  -3  -1   1      694.61      735.37     16.30 o 
  -2  -1   1     2180.54     2207.19     19.07 o 
  -1  -1   1     4123.06     3823.09     45.52 o 
   1  -1   1       32.47       57.82     12.54 o 
   2  -1   1       43.56       57.41     11.65 o 
   3  -1   1      208.54      201.77     12.82 o 
   4  -1   1      721.58      723.55     18.05 o 
   5  -1   1      976.55      987.82     27.29 o 
   6  -1   1        8.09       17.26     11.73 o 
   7  -1   1       10.27        6.57     12.23 o 
  -7   0   1       60.80        0.19      7.31 o 
  -6   0   1       50.04       33.84     16.59 o 
  -5   0   1       95.56      123.51     12.90 o 
  -4   0   1       28.25       39.57      7.67 o 
  -3   0   1     1185.73     1151.43     21.36 o 
  -2   0   1      792.92      725.94     19.49 o 
  -1   0   1       54.03       54.52     10.20 o 
   1   0   1       93.00      135.71      8.79 o 
   2   0   1        7.45        0.94      5.60 o 
   3   0   1      397.03      387.33     12.20 o 
   4   0   1      441.64      448.26     15.21 o 
   5   0   1       27.28       26.74     11.79 o 
   6   0   1       14.43       10.84     10.08 o 
   7   0   1      129.16      161.28     19.43 o 
  -7   1   1       16.28        3.60     14.69 o 
  -6   1   1       29.40       31.59     18.33 o 
  -5   1   1      329.91      356.79     16.65 o 
  -4   1   1     1622.69     1636.31     28.12 o 
  -3   1   1       33.71       28.47      7.62 o 
  -2   1   1     2094.13     2034.04     43.87 o 
  -1   1   1     2770.31     2472.13     38.78 o 
   1   1   1     7810.03     7100.58    113.35 o 
   2   1   1    25680.84    26042.21    184.26 o 
   3   1   1      172.51      168.27      8.50 o 
   4   1   1      151.41      141.71     10.57 o 
   5   1   1     1050.13     1043.80     20.54 o 
   6   1   1      129.40      140.11     14.99 o 
   7   1   1       84.81       96.70     15.93 o 
   8   1   1        0.42       -1.97     10.29 o 
  -7   2   1        0.06        9.74     13.08 o 
  -6   2   1      201.98      212.39     21.07 o 
  -5   2   1     1581.16     1751.33     32.89 o 
  -4   2   1     1299.85     1390.67     30.51 o 
  -3   2   1      155.95      145.61     11.15 o 
  -2   2   1       11.36        6.61      9.86 o 
  -1   2   1     2160.79     2032.63     33.59 o 
   0   2   1     2499.85     2779.83     34.98 o 
   1   2   1     1516.46     1563.28     24.22 o 
   2   2   1     3393.99     3463.59     34.03 o 
   3   2   1      551.39      509.98      9.07 o 
   4   2   1      508.08      495.52     10.29 o 
   5   2   1      223.56      230.65      9.52 o 
   6   2   1      143.89      191.23     13.82 o 
   7   2   1        0.51       -0.28      5.90 o 
   8   2   1       24.99        2.36     12.02 o 
  -7   3   1       21.53       13.93     17.46 o 
  -6   3   1       95.49       64.39     31.56 o 
  -5   3   1      279.78      303.71     20.83 o 
  -4   3   1      390.74      429.74     20.37 o 
  -3   3   1       82.16       89.42     14.47 o 
  -2   3   1      326.10      281.64     16.32 o 
  -1   3   1     4160.53     3623.14     48.85 o 
   0   3   1      301.74      273.81     14.37 o 
   1   3   1      702.77      743.83     14.14 o 
   2   3   1       24.91       29.75      5.56 o 
   3   3   1      579.91      574.57     10.22 o 
   4   3   1     4016.34     3934.29     41.30 o 
   5   3   1      449.04      467.10     11.31 o 
   6   3   1       22.99       27.08      6.49 o 
   7   3   1        0.02       -3.98      9.44 o 
   8   3   1        8.43        3.03      6.98 o 
  -6   4   1      178.70        0.00     14.89 o 
  -5   4   1      114.14      136.14     19.97 o 
  -4   4   1       39.47       42.15     16.12 o 
  -3   4   1       26.64       15.52     12.63 o 
  -2   4   1     1182.11     1182.33     32.67 o 
  -1   4   1      113.11       98.19     13.83 o 
   0   4   1     1797.23     1901.50     31.13 o 
   1   4   1      315.05      272.56     14.22 o 
   2   4   1      110.58      114.17      9.12 o 
   3   4   1     2512.25     2400.07     21.54 o 
   4   4   1     2239.14     2208.12     20.08 o 
   5   4   1       51.69       39.18      7.50 o 
   6   4   1       26.75       15.23      8.73 o 
   7   4   1        1.89        4.55      6.41 o 
   8   4   1       42.17       -7.32     26.76 o 
  -6   5   1       54.88        1.88     14.21 o 
  -5   5   1       14.70        8.65     14.82 o 
  -4   5   1       10.49        5.77     16.66 o 
  -3   5   1     1187.39     1320.26     49.56 o 
  -2   5   1     3363.42     3371.03     65.79 o 
  -1   5   1     5956.43     6411.78     80.93 o 
   0   5   1      264.26      256.00     14.43 o 
   1   5   1     1404.70     1435.02     38.24 o 
   2   5   1     1542.86     1493.69     23.05 o 
   3   5   1      340.40      311.98     10.02 o 
   4   5   1       49.68       50.07     11.76 o 
   5   5   1        3.66        7.78      7.06 o 
   6   5   1       95.28       93.65     15.37 o 
   7   5   1      196.03      164.37     31.66 o 
   8   5   1       72.32       59.75     43.59 o 
  -6   6   1       39.09        8.63     21.99 o 
  -5   6   1        4.82       17.68     31.46 o 
  -4   6   1        1.17       -3.99     15.10 o 
  -3   6   1      629.14      615.89     30.50 o 
  -2   6   1      840.15      789.48     29.11 o 
  -1   6   1      233.13      199.78     17.47 o 
   0   6   1      429.32      430.28     17.57 o 
   1   6   1     2314.95     2099.39     31.47 o 
   2   6   1     2067.04     2024.56     26.14 o 
   3   6   1      307.09      265.34      8.49 o 
   4   6   1        6.04       10.42      3.52 o 
   5   6   1       65.33       69.57     20.14 o 
   6   6   1      196.88      256.44     26.62 o 
   7   6   1      250.59      332.08     27.85 o 
  -5   7   1        8.36        2.37     17.39 o 
  -4   7   1      282.20      310.11     37.80 o 
  -3   7   1      142.72      169.05     25.09 o 
  -2   7   1      104.91      112.90     20.35 o 
  -1   7   1      215.70      199.95     30.52 o 
   0   7   1      228.77      241.63     16.28 o 
   1   7   1     1325.03     1239.66     55.14 o 
   2   7   1     1146.24     1112.48     29.58 o 
   3   7   1      313.72      309.84     14.70 o 
   4   7   1        1.21       -0.19      3.87 o 
   5   7   1        1.06       -2.11     13.24 o 
   6   7   1      398.29      462.51     37.18 o 
   7   7   1       30.08       45.49     42.67 o 
  -5   8   1       22.04       12.13     23.87 o 
  -4   8   1      284.35      328.20     33.41 o 
  -3   8   1       19.74       16.37     23.55 o 
  -2   8   1      131.96      138.91     27.82 o 
  -1   8   1      725.77      751.79     33.94 o 
   0   8   1      100.00      121.93     19.49 o 
   1   8   1     1072.64      990.60     24.93 o 
   2   8   1       19.34       16.67      9.50 o 
   3   8   1      229.66      230.71      8.61 o 
   4   8   1       10.15        8.10      5.77 o 
   5   8   1       57.38       87.46     24.22 o 
   6   8   1       95.12      161.96     30.28 o 
   7   8   1      103.13      106.89     32.96 o 
  -4   9   1       44.81       41.04     35.84 o 
  -3   9   1       17.00       20.24     21.97 o 
  -2   9   1       79.41      100.35     23.60 o 
  -1   9   1        3.18        4.01     16.42 o 
   0   9   1      246.34      270.84     24.65 o 
   1   9   1      361.60      357.14     22.77 o 
   2   9   1        7.91       14.30     17.89 o 
   3   9   1      581.53      564.39     14.83 o 
   4   9   1      159.54      147.93     12.76 o 
   5   9   1      165.95      204.92     48.03 o 
   6   9   1       17.19       14.79     35.77 o 
   7   9   1       50.73       97.60     33.38 o 
  -3  10   1      257.43      215.92    152.88 o 
  -2  10   1      559.84      536.27     63.73 o 
  -1  10   1        2.25      -10.84     20.59 o 
   0  10   1      118.57      124.51     24.14 o 
   1  10   1      246.33      233.10     19.24 o 
   2  10   1      323.06      347.13     17.54 o 
   3  10   1       90.11       83.56     12.43 o 
   4  10   1      592.57      594.43     15.06 o 
   5  10   1      118.52      127.18     30.56 o 
   6  10   1       17.02       29.86     26.05 o 
  -3  11   1       41.97        1.24     20.47 o 
  -2  11   1      100.18       -0.32     14.39 o 
  -1  11   1       12.56       26.55     35.70 o 
   0  11   1        2.97       14.54     19.15 o 
   1  11   1       35.81       53.85     16.14 o 
   2  11   1        5.75       14.64     13.31 o 
   3  11   1      330.17      374.55     25.21 o 
   4  11   1       11.61       12.05      5.65 o 
   5  11   1       43.44       36.48     27.60 o 
   6  11   1       53.41      101.97     34.08 o 
  -1  12   1       36.66        2.27     15.51 o 
   0  12   1      108.24       48.89     50.21 o 
   1  12   1       59.53       30.79     18.86 o 
   2  12   1        1.44       -1.30      8.74 o 
   3  12   1       85.75       59.57     46.62 o 
   4  12   1       13.42       25.18     10.62 o 
   5  12   1       90.38      130.98     36.76 o 
   0  13   1      637.24      670.86     36.33 o 
   1  13   1       14.52        8.55     14.35 o 
   2  13   1        4.90       12.48     13.03 o 
   3  13   1       58.32       19.32     21.06 o 
   4  13   1      222.03      281.25     64.50 o 
  -4 -12   2      142.59      200.69     40.00 o 
  -3 -12   2      202.92      236.74     14.61 o 
  -2 -12   2       39.84       22.49     16.34 o 
  -1 -12   2        2.13       -1.55     16.90 o 
   0 -12   2       61.87       37.80     41.62 o 
   1 -12   2       55.68       -2.00     15.68 o 
  -5 -11   2      127.40      147.03     38.03 o 
  -4 -11   2      406.70      501.38     45.35 o 
  -3 -11   2      133.64      144.78     24.44 o 
  -2 -11   2       52.20       36.60     30.56 o 
  -1 -11   2      293.45      257.50     20.81 o 
   0 -11   2      205.84      217.70     27.08 o 
   1 -11   2      366.54      393.55     35.84 o 
   2 -11   2       10.32       -4.57     29.01 o 
  -6 -10   2       27.96       65.35     33.38 o 
  -5 -10   2        0.87       47.18     46.48 o 
  -4 -10   2       25.31       24.65     26.05 o 
  -3 -10   2      150.22      157.40     20.59 o 
  -2 -10   2      129.36       90.35     14.62 o 
  -1 -10   2      312.77      334.11     20.34 o 
   0 -10   2      507.42      589.85     28.06 o 
   1 -10   2      170.66      189.30     24.84 o 
   2 -10   2       61.78       46.60     48.45 o 
   3 -10   2        1.44       -0.34     17.25 o 
  -6  -9   2       19.56        3.80     34.65 o 
  -5  -9   2      561.59      585.74     44.36 o 
  -4  -9   2      162.90      180.13     31.69 o 
  -3  -9   2       51.99       65.17      7.25 o 
  -2  -9   2     2213.02     2205.91     39.50 o 
  -1  -9   2     1109.91     1171.00     29.02 o 
   0  -9   2      406.70      453.87     28.00 o 
   1  -9   2       21.86       10.95     15.17 o 
   2  -9   2        2.74        2.86     15.17 o 
   3  -9   2       28.79       -1.17     19.59 o 
   4  -9   2      184.24       -5.73     22.51 o 
  -6  -8   2       16.46       10.00     23.24 o 
  -5  -8   2        7.43       11.97     33.80 o 
  -4  -8   2       99.15       79.85     38.87 o 
  -3  -8   2       43.61       38.05      4.62 o 
  -2  -8   2        6.06        6.95      6.21 o 
  -1  -8   2       38.16       35.32     16.67 o 
   0  -8   2       49.97       73.16     14.78 o 
   1  -8   2      326.21      385.33     31.20 o 
   2  -8   2      171.21      245.41     25.78 o 
   3  -8   2      291.02      368.86     32.74 o 
   4  -8   2       51.11       -5.59     20.36 o 
   5  -8   2       10.28       29.09     28.21 o 
  -7  -7   2       30.68       83.23     32.96 o 
  -6  -7   2      113.50      161.68     34.08 o 
  -5  -7   2      509.29      593.48     39.15 o 
  -4  -7   2      996.37     1084.86     44.08 o 
  -3  -7   2       79.97       96.06      3.58 o 
  -2  -7   2       29.76       27.94      9.89 o 
  -1  -7   2      340.83      296.52     14.00 o 
   0  -7   2       21.26       31.25     11.59 o 
   1  -7   2      806.11      716.24     27.18 o 
   2  -7   2      101.33      109.93     20.39 o 
   3  -7   2       94.40      120.16     24.26 o 
   4  -7   2      166.39       83.99    100.77 o 
   5  -7   2       40.30        2.70     19.10 o 
  -7  -6   2      124.15      130.70     33.66 o 
  -6  -6   2       46.02       59.43     26.62 o 
  -5  -6   2      129.42      118.02     25.77 o 
  -4  -6   2      354.71      356.17     29.15 o 
  -3  -6   2      208.08      198.72     23.66 o 
  -2  -6   2       19.39       21.95      7.48 o 
  -1  -6   2       80.17       73.45      8.95 o 
   0  -6   2     1734.11     1761.67     32.61 o 
   1  -6   2      268.86      304.42     19.79 o 
   2  -6   2      235.94      267.25     22.05 o 
   3  -6   2      192.96      177.91     23.74 o 
   4  -6   2       50.91       67.46     26.96 o 
   5  -6   2      387.10      474.80     36.57 o 
   6  -6   2      357.23      385.39     34.15 o 
  -7  -5   2       47.86       30.26     23.76 o 
  -6  -5   2      396.18      483.38     38.94 o 
  -5  -5   2     1126.81     1250.48     35.13 o 
  -4  -5   2      161.51      171.26     22.53 o 
  -3  -5   2        0.92       -5.35     12.39 o 
  -2  -5   2      477.63      471.79     10.22 o 
  -1  -5   2      200.74      196.01     14.73 o 
   0  -5   2      468.53      436.28     16.52 o 
   1  -5   2       23.82       12.21     10.60 o 
   2  -5   2      950.93      926.63     33.42 o 
   3  -5   2      247.86      215.64     23.00 o 
   4  -5   2       38.26       46.65     22.92 o 
   5  -5   2      440.67      488.40     33.88 o 
   6  -5   2        9.96       11.27     16.22 o 
  -7  -4   2      113.60      158.72     33.94 o 
  -6  -4   2      215.13      286.25     28.84 o 
  -5  -4   2       68.56      104.72     16.97 o 
  -4  -4   2      118.23      123.27     15.10 o 
  -3  -4   2      477.43      490.67     25.63 o 
  -2  -4   2     2777.90     2599.01     29.65 o 
  -1  -4   2       53.16       85.30      7.26 o 
   0  -4   2       56.40       57.07     10.23 o 
   1  -4   2      147.95      149.51     14.93 o 
   2  -4   2       12.03        9.69     11.33 o 
   3  -4   2     2123.33     2118.81     43.32 o 
   4  -4   2      422.98      434.63     27.41 o 
   5  -4   2       43.50       44.20     20.14 o 
   6  -4   2        1.22        2.65     13.50 o 
  -7  -3   2      145.98      168.19     18.94 o 
  -6  -3   2        7.55        9.82      6.69 o 
  -5  -3   2       16.02       13.00      4.53 o 
  -4  -3   2       20.15       12.65      2.88 o 
  -3  -3   2     3671.25     3566.76     48.43 o 
  -2  -3   2     5361.90     5275.52     39.92 o 
  -1  -3   2     3897.64     3810.87     41.25 o 
   0  -3   2      259.89      286.93     13.49 o 
   1  -3   2     2188.59     2413.28     73.66 o 
   2  -3   2     7240.36     6994.97     86.88 o 
   3  -3   2      262.32      215.66     28.58 o 
   4  -3   2       21.04       10.85     15.88 o 
   5  -3   2       18.70       25.60     14.59 o 
   6  -3   2        0.17        4.56     12.04 o 
   7  -3   2      224.49      206.68     70.92 o 
  -7  -2   2      160.58      202.14     14.41 o 
  -6  -2   2        1.21       -1.39      5.56 o 
  -5  -2   2       17.72       25.25      8.05 o 
  -4  -2   2       42.78       33.71      5.36 o 
  -3  -2   2     1417.58     1289.41     13.75 o 
  -2  -2   2     1932.86     1717.98     23.82 o 
  -1  -2   2      436.99      491.01     13.89 o 
   0  -2   2      455.95      497.29     40.77 o 
   1  -2   2     2422.62     2421.28     52.39 o 
   2  -2   2     5811.47     5415.12     73.59 o 
   3  -2   2      339.85      305.06     18.19 o 
   4  -2   2       14.66       18.08     12.32 o 
   5  -2   2        0.46       -3.85      9.40 o 
   6  -2   2       62.90       74.40     18.31 o 
   7  -2   2      413.54      501.49     27.30 o 
  -7  -1   2       29.00       -0.83      7.18 o 
  -6  -1   2        3.69       -1.84      9.27 o 
  -5  -1   2        9.77       11.36      6.69 o 
  -4  -1   2      392.53      437.80     10.44 o 
  -3  -1   2     1526.78     1521.70     22.06 o 
  -2  -1   2     3373.17     3165.10     25.45 o 
  -1  -1   2     2917.83     2788.75     26.61 o 
   0  -1   2     1675.41     1675.87     25.35 o 
   1  -1   2     5886.03     5614.44     84.08 o 
   2  -1   2     5504.02     5299.41     65.42 o 
   3  -1   2      470.16      467.60     18.97 o 
   4  -1   2       87.20       95.10     11.23 o 
   5  -1   2      328.61      359.37     18.74 o 
   6  -1   2      147.18      212.64     20.00 o 
   7  -1   2       13.76       16.86     14.22 o 
  -7   0   2       66.60       46.79     35.16 o 
  -6   0   2      294.64      275.28     18.21 o 
  -5   0   2      486.29      557.80     16.77 o 
  -4   0   2       19.32       20.46      8.51 o 
  -3   0   2     1512.84     1544.22     19.45 o 
  -2   0   2        0.67        1.41      3.54 o 
  -1   0   2      154.88      153.41      8.63 o 
   0   0   2     7489.53     8881.89    127.11 o 
   1   0   2     4978.08     4759.42     57.45 o 
   2   0   2       23.51       17.91      7.01 o 
   3   0   2      161.56      165.10     16.61 o 
   4   0   2      976.80      961.07     30.64 o 
   5   0   2        9.34       11.50      8.72 o 
   6   0   2       10.26       28.22     12.09 o 
   7   0   2       29.76       25.60     17.90 o 
  -7   1   2        4.08        1.76      9.40 o 
  -6   1   2      114.91      125.26     42.38 o 
  -5   1   2      265.98      296.89     17.19 o 
  -4   1   2      236.76      238.40     14.36 o 
  -3   1   2       24.38        8.70      7.32 o 
  -2   1   2      137.37      124.05      9.05 o 
  -1   1   2     3416.52     3150.80     46.51 o 
   0   1   2     1259.45     1245.48     20.54 o 
   1   1   2      914.58      900.07      9.90 o 
   2   1   2     1945.83     1878.16     21.00 o 
   3   1   2     1045.70     1056.17     22.11 o 
   4   1   2     1944.84     1920.42     34.46 o 
   5   1   2      356.42      369.20     16.21 o 
   6   1   2       79.55      110.95     12.77 o 
   7   1   2        0.07       10.60     13.87 o 
   8   1   2        0.40       -6.23     11.00 o 
  -7   2   2       35.32        4.23     13.52 o 
  -6   2   2      366.02      400.47     21.88 o 
  -5   2   2      165.65      130.69     50.66 o 
  -4   2   2       32.99       37.09     11.27 o 
  -3   2   2      642.62      658.03     18.08 o 
  -2   2   2      262.61      253.34     22.30 o 
  -1   2   2     6126.72     5939.99     80.07 o 
   0   2   2     2799.63     3058.00     37.44 o 
   1   2   2     1230.14     1045.83     18.07 o 
   2   2   2     1367.20     1277.79     16.35 o 
   3   2   2      557.53      472.84     10.18 o 
   4   2   2     8672.00     8962.47     75.17 o 
   5   2   2     1017.08     1088.04     19.72 o 
   6   2   2        1.00       10.09      9.40 o 
   7   2   2       31.32       10.72     12.89 o 
   8   2   2       28.64        2.42      8.65 o 
  -7   3   2      130.56       -2.86     16.47 o 
  -6   3   2      230.78      270.44     21.79 o 
  -5   3   2        5.83        1.42     11.52 o 
  -4   3   2      800.24      744.57     23.99 o 
  -3   3   2      170.29      187.01     15.93 o 
  -2   3   2       56.87       63.36     12.14 o 
  -1   3   2     2177.92     2076.39     35.00 o 
   0   3   2     2554.27     2631.95     37.83 o 
   1   3   2     3961.95     3586.17     51.19 o 
   2   3   2     1730.95     1546.34     21.97 o 
   3   3   2        8.05       21.61      6.60 o 
   4   3   2       81.90      124.94     13.14 o 
   5   3   2       13.48       11.77      5.70 o 
   6   3   2      394.56      416.70     14.47 o 
   7   3   2        2.18        0.36      6.12 o 
   8   3   2       94.21        5.90     11.66 o 
  -6   4   2      112.27       -0.53     10.57 o 
  -5   4   2      270.25      311.25     22.89 o 
  -4   4   2      983.21      915.46     24.99 o 
  -3   4   2      134.18      121.14     16.43 o 
  -2   4   2      624.01      599.37     25.63 o 
  -1   4   2      641.00      631.74     22.62 o 
   0   4   2     1243.71     1448.06     35.56 o 
   1   4   2     1066.66      824.21     21.87 o 
   2   4   2      173.73      173.13      7.41 o 
   3   4   2      830.37      799.35     16.37 o 
   4   4   2      382.93      340.27      8.33 o 
   5   4   2      522.87      551.70     28.37 o 
   6   4   2      365.52      377.14     15.33 o 
   7   4   2       84.56       68.87     31.27 o 
   8   4   2        4.92       18.03     27.46 o 
  -6   5   2       13.55       11.79     15.62 o 
  -5   5   2        6.14       15.77     14.18 o 
  -4   5   2      793.50      780.25     39.72 o 
  -3   5   2       19.83       32.88     15.43 o 
  -2   5   2      197.98      192.43     18.62 o 
  -1   5   2      703.62      615.33     52.81 o 
   0   5   2      282.63      287.54     15.88 o 
   1   5   2        4.03       11.27      9.13 o 
   2   5   2      307.24      260.52     10.10 o 
   3   5   2        6.40        3.11      7.44 o 
   4   5   2        7.91        9.09      5.54 o 
   5   5   2      394.49      419.53     20.27 o 
   6   5   2      587.22      571.47     24.17 o 
   7   5   2      115.70      105.59      8.10 o 
   8   5   2        6.70        2.54     21.55 o 
  -6   6   2       89.60        2.59     14.51 o 
  -5   6   2      284.44      309.53     27.76 o 
  -4   6   2       22.54       16.96     17.64 o 
  -3   6   2      375.86      321.06     25.43 o 
  -2   6   2      423.31      449.37     24.25 o 
  -1   6   2     1020.42     1145.47     34.86 o 
   0   6   2     2122.80     2373.53     38.83 o 
   1   6   2     8238.93     8185.65     97.48 o 
   2   6   2      424.62      376.64     19.29 o 
   3   6   2      646.73      593.06     10.67 o 
   4   6   2      145.72      157.11     10.04 o 
   5   6   2        3.68        2.01      2.81 o 
   6   6   2      113.49      106.49     11.12 o 
   7   6   2        1.77        1.25      2.42 o 
   8   6   2       55.35       39.66     25.14 o 
  -5   7   2       72.68       52.16     60.56 o 
  -4   7   2        1.05        0.24     12.31 o 
  -3   7   2       69.72       94.16     22.26 o 
  -2   7   2      144.75      163.32     21.51 o 
  -1   7   2       25.73       22.76     14.43 o 
   0   7   2       79.07       86.34     31.76 o 
   1   7   2       34.30       48.99     10.90 o 
   2   7   2      741.93      669.06     17.03 o 
   3   7   2     1023.66     1015.04     23.23 o 
   4   7   2        1.56        4.19      6.48 o 
   5   7   2        0.78        0.94      1.94 o 
   6   7   2       26.23       49.15     22.82 o 
   7   7   2      241.94      288.29     35.91 o 
  -5   8   2       18.26        7.60     21.67 o 
  -4   8   2      178.09      128.04     95.56 o 
  -3   8   2      106.33      155.42     41.90 o 
  -2   8   2     1177.67     1304.42     58.49 o 
  -1   8   2      141.32      120.50     19.62 o 
   0   8   2        0.96       -3.14     11.48 o 
   1   8   2     1108.74     1037.43     26.43 o 
   2   8   2     1875.98     1812.52     34.04 o 
   3   8   2     2487.79     2496.97     29.12 o 
   4   8   2       37.48       52.90     10.56 o 
   5   8   2        1.64        1.07      3.84 o 
   6   8   2       74.08      100.84     26.62 o 
   7   8   2       75.92      111.96     31.97 o 
  -4   9   2       28.15       13.72     23.62 o 
  -3   9   2      825.55      745.51     42.46 o 
  -2   9   2      532.97      540.72     34.59 o 
  -1   9   2       18.75       28.30     17.63 o 
   0   9   2        5.33        9.97     12.99 o 
   1   9   2      248.31      263.66     19.51 o 
   2   9   2     1475.50     1429.94     32.74 o 
   3   9   2      895.53      846.11     21.57 o 
   4   9   2      252.48      251.64     12.81 o 
   5   9   2      149.68      123.55     14.15 o 
   6   9   2       24.69       20.14     34.93 o 
   7   9   2       24.77       49.86     29.29 o 
  -3  10   2      256.99      367.31     38.02 o 
  -2  10   2        2.61        4.62     19.82 o 
  -1  10   2       19.00       29.60     24.01 o 
   0  10   2       26.81       38.85     17.07 o 
   1  10   2        1.64       -4.19     10.90 o 
   2  10   2      599.29      604.14     39.22 o 
   3  10   2        6.77       13.05      9.64 o 
   4  10   2      131.89      142.56     10.88 o 
   5  10   2      284.74      242.07     53.73 o 
   6  10   2       90.29      107.04     30.28 o 
  -3  11   2       42.37       -0.26     21.04 o 
  -2  11   2      103.69        1.45     21.62 o 
  -1  11   2      589.13      528.59     41.16 o 
   0  11   2     1091.47     1174.05     57.67 o 
   1  11   2       54.59       61.85     16.99 o 
   2  11   2      104.57      112.94     18.34 o 
   3  11   2      311.95      317.57     18.55 o 
   4  11   2      158.26      176.28     12.06 o 
   5  11   2       97.39      130.56     31.41 o 
   6  11   2       66.80       43.66     45.91 o 
  -1  12   2      321.63      385.52     39.22 o 
   0  12   2      114.71      154.94    109.01 o 
   1  12   2        8.82        2.35     14.33 o 
   2  12   2        7.42       15.33     12.57 o 
   3  12   2        4.72        2.44      9.62 o 
   4  12   2      113.02      111.70     10.88 o 
   5  12   2      242.59      418.71     43.80 o 
   0  13   2       24.86       -3.30     15.43 o 
   1  13   2       76.86       48.35     50.77 o 
   2  13   2        8.18        7.93     12.55 o 
   3  13   2        2.69        3.92     10.28 o 
   4  13   2      184.93      194.72     22.73 o 
  -3 -12   3        2.75        0.63      6.33 o 
  -2 -12   3      263.29      283.61     20.00 o 
  -1 -12   3       33.41       39.60     20.54 o 
   0 -12   3        1.75       -0.08     10.02 o 
  -4 -11   3        0.40        1.69     20.84 o 
  -3 -11   3       54.98       34.70     13.17 o 
  -2 -11   3      489.17      521.04     20.96 o 
  -1 -11   3       39.67       52.95     18.10 o 
   0 -11   3        2.54        6.77     14.13 o 
   1 -11   3       69.42       34.37     47.11 o 
   2 -11   3       90.80        6.03     22.81 o 
  -5 -10   3       20.61       -4.37     22.39 o 
  -4 -10   3      252.82      344.34     41.69 o 
  -3 -10   3      494.89      466.84     14.45 o 
  -2 -10   3      510.74      482.15     30.49 o 
  -1 -10   3      259.37      241.34     18.29 o 
   0 -10   3        5.73      -21.27     18.08 o 
   1 -10   3      290.98      296.27     46.41 o 
   2 -10   3       26.03       20.71     21.51 o 
   3 -10   3      294.93      190.35    167.03 o 
  -6  -9   3       28.93       -0.28     17.32 o 
  -5  -9   3      134.46       -4.51     21.83 o 
  -4  -9   3       34.91       -2.39     18.17 o 
  -3  -9   3       79.67       64.17      9.74 o 
  -2  -9   3       46.65       37.95     11.73 o 
  -1  -9   3      117.24      121.59     14.86 o 
   0  -9   3      133.07      195.40     26.13 o 
   1  -9   3       43.80       66.36     24.28 o 
   2  -9   3       18.30       40.74     26.47 o 
   3  -9   3       16.18        8.90     20.74 o 
   4  -9   3       22.92       15.18     25.39 o 
  -6  -8   3       62.67        3.52     21.69 o 
  -5  -8   3      309.57        5.63     33.10 o 
  -4  -8   3      188.85      210.13     31.41 o 
  -3  -8   3      479.72      458.87     12.22 o 
  -2  -8   3      125.94      101.17     14.86 o 
  -1  -8   3       73.24       79.23     14.39 o 
   0  -8   3     6667.20     7333.35    103.09 o 
   1  -8   3     1400.90     1427.31     38.89 o 
   2  -8   3      203.61      221.73     26.02 o 
   3  -8   3       37.50       43.12     23.03 o 
   4  -8   3       58.29       54.21     33.52 o 
  -6  -7   3       96.16      109.43     32.25 o 
  -5  -7   3      483.93      582.78     39.43 o 
  -4  -7   3      281.85      351.25     31.12 o 
  -3  -7   3       34.01       23.03      8.03 o 
  -2  -7   3      116.42      119.58      9.98 o 
  -1  -7   3      181.04      215.11     13.33 o 
   0  -7   3      214.74      221.09     30.14 o 
   1  -7   3      374.53      367.29     22.86 o 
   2  -7   3       39.15       48.02     18.77 o 
   3  -7   3      178.11      186.47     32.52 o 
   4  -7   3      430.57      579.88     87.46 o 
   5  -7   3      318.86      398.39     43.17 o 
  -7  -6   3        0.44       15.35     25.07 o 
  -6  -6   3      115.23      174.21     32.81 o 
  -5  -6   3      207.05      230.69     30.28 o 
  -4  -6   3        5.15       -8.03     16.62 o 
  -3  -6   3      893.55      837.00     30.24 o 
  -2  -6   3      288.28      299.83     25.70 o 
  -1  -6   3      977.89      923.40     20.01 o 
   0  -6   3      943.94      972.96     24.44 o 
   1  -6   3       40.92       46.80     14.07 o 
   2  -6   3      489.25      516.43     26.40 o 
   3  -6   3      239.68      251.21     26.67 o 
   4  -6   3      230.44      271.71     47.03 o 
   5  -6   3       95.89       52.05     54.29 o 
   6  -6   3       77.15       28.45     37.25 o 
  -7  -5   3       54.21       55.46     62.53 o 
  -6  -5   3        5.19       12.63     20.25 o 
  -5  -5   3      130.04      131.40     26.62 o 
  -4  -5   3        1.00        8.45     15.07 o 
  -3  -5   3       23.40       13.66     14.08 o 
  -2  -5   3     1008.60      975.16     16.98 o 
  -1  -5   3     1531.40     1538.91     27.18 o 
   0  -5   3      299.73      299.21     17.89 o 
   1  -5   3        2.70       -0.10     10.19 o 
   2  -5   3     1009.98     1019.98     31.11 o 
   3  -5   3       34.21       63.34     18.77 o 
   4  -5   3       37.07       68.86     25.76 o 
   5  -5   3        0.21        3.75     19.95 o 
   6  -5   3       43.05       39.99     21.76 o 
  -7  -4   3        4.44       -9.72     26.05 o 
  -6  -4   3        3.06       -3.40     15.47 o 
  -5  -4   3      174.97      176.23     19.59 o 
  -4  -4   3      355.01      386.38     19.94 o 
  -3  -4   3     3851.22     4090.45     78.87 o 
  -2  -4   3      678.36      609.20     13.31 o 
  -1  -4   3     1376.75     1325.60     20.96 o 
   0  -4   3     1290.53     1246.96     24.79 o 
   1  -4   3      646.31      614.86     26.27 o 
   2  -4   3     1371.77     1426.86     37.98 o 
   3  -4   3      395.50      455.70     29.44 o 
   4  -4   3        2.46       12.79     15.53 o 
   5  -4   3      107.16      113.95     24.18 o 
   6  -4   3      109.31       90.98     37.01 o 
  -7  -3   3        1.35        7.89     25.07 o 
  -6  -3   3        7.26        3.75      5.83 o 
  -5  -3   3       54.34       62.84      3.70 o 
  -4  -3   3      391.44      377.06     12.13 o 
  -3  -3   3     2698.43     2696.99     22.30 o 
  -2  -3   3      220.03      185.73      5.91 o 
  -1  -3   3     1393.05     1341.33     19.91 o 
   0  -3   3      137.54       90.31     12.95 o 
   1  -3   3      184.93      192.17     18.24 o 
   2  -3   3     1632.00     1674.60     34.15 o 
   3  -3   3      270.22      251.70     19.71 o 
   4  -3   3       14.88       22.73     14.99 o 
   5  -3   3       19.37       15.68     13.70 o 
   6  -3   3      246.14      275.69     77.19 o 
   7  -3   3       87.39       48.69     37.40 o 
  -7  -2   3        0.38        1.35      5.87 o 
  -6  -2   3      147.33      174.12     10.18 o 
  -5  -2   3        5.61        2.42      4.40 o 
  -4  -2   3        1.64        4.30      4.25 o 
  -3  -2   3        2.85       -0.06      2.71 o 
  -2  -2   3      555.82      534.30      9.86 o 
  -1  -2   3      704.95      685.91     20.07 o 
   0  -2   3      382.33      349.52     17.55 o 
   1  -2   3     1265.03     1196.21     33.45 o 
   2  -2   3      183.41      194.89     21.90 o 
   3  -2   3       64.41       69.89     17.31 o 
   4  -2   3      543.25      556.93     29.64 o 
   5  -2   3       50.07       37.57     14.50 o 
   6  -2   3      112.96      145.06     18.67 o 
   7  -2   3        4.36        3.90     12.94 o 
  -7  -1   3      139.94      131.93     41.30 o 
  -6  -1   3      638.21      718.57     20.18 o 
  -5  -1   3       36.43       26.73      8.24 o 
  -4  -1   3       81.81       88.73      9.11 o 
  -3  -1   3     2272.86     2344.14     22.50 o 
  -2  -1   3     1632.52     1557.77     16.60 o 
  -1  -1   3     1885.82     1715.83     22.42 o 
   0  -1   3       70.61       42.39     13.66 o 
   1  -1   3      171.43      178.15     25.00 o 
   2  -1   3       34.34       21.54     11.39 o 
   3  -1   3     1490.55     1361.14     33.97 o 
   4  -1   3      136.25      123.05     12.06 o 
   5  -1   3      410.98      425.11     29.63 o 
   6  -1   3        9.72       11.92     16.14 o 
   7  -1   3        1.62        0.15     11.70 o 
  -7   0   3      155.93       73.60     77.53 o 
  -6   0   3      242.38      271.23     15.43 o 
  -5   0   3        4.46        6.72      7.74 o 
  -4   0   3        8.23       11.78      6.79 o 
  -3   0   3       41.92       30.77      5.85 o 
  -2   0   3     2008.14     1839.84     19.85 o 
  -1   0   3     1538.61     1376.81     14.91 o 
   0   0   3       50.76       57.13      4.73 o 
   1   0   3     2468.59     2392.67     52.53 o 
   2   0   3     1543.57     1429.46     28.78 o 
   3   0   3     1844.65     1624.62     23.71 o 
   4   0   3     1151.21     1159.41     21.63 o 
   5   0   3        2.38        7.94     10.05 o 
   6   0   3      268.49      305.34     19.81 o 
   7   0   3      123.38      152.42     18.67 o 
  -7   1   3      162.03      184.84     53.86 o 
  -6   1   3       10.66       -1.20      8.30 o 
  -5   1   3      311.20      338.32     19.79 o 
  -4   1   3     1825.21     1998.16     31.42 o 
  -3   1   3     1756.55     1873.96     33.73 o 
  -2   1   3       92.00      101.84      8.64 o 
  -1   1   3      164.93      121.14      8.58 o 
   0   1   3      352.02      388.22      9.27 o 
   1   1   3      292.99      311.25      8.17 o 
   2   1   3     5168.11     4946.63     45.58 o 
   3   1   3     3190.00     3162.88     36.29 o 
   4   1   3      197.31      187.31     11.15 o 
   5   1   3      294.68      291.98     15.68 o 
   6   1   3       97.89      101.50     15.28 o 
   7   1   3       11.85       -4.89     10.38 o 
   8   1   3        9.58       -3.87     15.15 o 
  -7   2   3        1.09        7.23     14.22 o 
  -6   2   3        3.70       10.79     11.71 o 
  -5   2   3       44.40       47.27     17.57 o 
  -4   2   3     1337.85     1438.78     26.86 o 
  -3   2   3       22.57       25.25      8.26 o 
  -2   2   3       67.52       82.36     10.91 o 
  -1   2   3      687.52      632.13     23.89 o 
   0   2   3      975.10     1018.61     28.34 o 
   1   2   3     2529.08     2368.06     24.40 o 
   2   2   3     1937.00     1959.31     36.85 o 
   3   2   3     1234.51     1259.37     17.79 o 
   4   2   3     1806.47     1768.26     29.72 o 
   5   2   3      766.36      804.71     23.33 o 
   6   2   3      121.09      133.42     13.77 o 
   7   2   3        2.49        3.00      8.94 o 
   8   2   3        2.89        0.39     10.22 o 
  -6   3   3       69.99       41.29     33.00 o 
  -5   3   3       85.37       74.30     26.64 o 
  -4   3   3      562.73      565.57     21.90 o 
  -3   3   3      350.28      318.43     18.15 o 
  -2   3   3       10.16       15.32     12.03 o 
  -1   3   3     3410.31     3123.39     43.81 o 
   0   3   3    11166.58    11740.96    129.95 o 
   1   3   3     7834.04     7852.06     84.73 o 
   2   3   3       56.39       51.36      9.52 o 
   3   3   3       74.95       73.28      8.91 o 
   4   3   3      618.02      568.70     13.42 o 
   5   3   3     1896.17     1889.08     33.82 o 
   6   3   3     1360.69     1420.90     50.14 o 
   7   3   3       29.09       13.55     19.06 o 
   8   3   3        1.55        5.23     16.22 o 
  -6   4   3       71.51        3.16     12.87 o 
  -5   4   3     1472.33     1686.42     40.51 o 
  -4   4   3       81.18       82.13     14.44 o 
  -3   4   3      132.66      129.23     17.62 o 
  -2   4   3      601.24      642.97     23.15 o 
  -1   4   3     2220.55     2177.44     36.98 o 
   0   4   3     9366.30    10449.75    135.91 o 
   1   4   3      399.63      326.88     15.32 o 
   2   4   3      183.67      160.39      8.61 o 
   3   4   3      361.67      317.74     10.47 o 
   4   4   3      530.99      532.80     10.40 o 
   5   4   3      170.05      171.48     10.47 o 
   6   4   3      457.15      460.75     16.96 o 
   7   4   3      121.03       47.04     59.71 o 
   8   4   3       49.04        5.59     15.35 o 
  -6   5   3       11.44        1.24     12.23 o 
  -5   5   3       46.05       40.99     18.38 o 
  -4   5   3      244.60      313.23     33.45 o 
  -3   5   3       30.84       26.21     15.43 o 
  -2   5   3      667.74      653.63     30.01 o 
  -1   5   3     1229.45     1165.28     28.53 o 
   0   5   3      519.89      692.88     31.62 o 
   1   5   3     3789.16     3805.84     52.88 o 
   2   5   3       94.50      101.39     11.87 o 
   3   5   3     1037.56      955.62     18.51 o 
   4   5   3      237.66      277.40     13.45 o 
   5   5   3       72.02       92.25      8.04 o 
   6   5   3        0.76       -1.77      5.91 o 
   7   5   3       47.19       50.43     15.04 o 
   8   5   3       81.76       10.14     24.65 o 
  -5   6   3       12.93       11.23     17.01 o 
  -4   6   3       30.29       15.62     17.97 o 
  -3   6   3       41.66       37.22     17.83 o 
  -2   6   3     1126.52     1211.34     63.66 o 
  -1   6   3      132.93      155.17     17.81 o 
   0   6   3      688.36      729.95     22.95 o 
   1   6   3      506.56      449.69     17.47 o 
   2   6   3      642.62      574.76     18.37 o 
   3   6   3      381.59      356.18     12.38 o 
   4   6   3        2.54        7.12      6.82 o 
   5   6   3       12.47       10.16      5.68 o 
   6   6   3        1.67        3.40      3.75 o 
   7   6   3       52.75       55.44      8.35 o 
   8   6   3      133.25       73.13     45.70 o 
  -5   7   3       81.25       20.45     28.22 o 
  -4   7   3      260.75      287.83     31.05 o 
  -3   7   3      855.39      898.13     37.04 o 
  -2   7   3        9.94       14.84     19.39 o 
  -1   7   3      135.95      172.53     40.00 o 
   0   7   3      478.62      508.03     22.15 o 
   1   7   3      886.13      866.96     33.65 o 
   2   7   3     3176.35     2936.49     40.88 o 
   3   7   3     1142.27     1101.97     19.01 o 
   4   7   3      422.79      424.53     18.87 o 
   5   7   3       60.46       52.71      7.13 o 
   6   7   3      264.14      256.55     12.47 o 
   7   7   3      186.70      260.12     32.53 o 
  -4   8   3      211.02       69.33     91.05 o 
  -3   8   3       82.66       83.01     30.50 o 
  -2   8   3       12.77       23.83     21.77 o 
  -1   8   3       13.29       40.26     17.67 o 
   0   8   3       93.75      113.86     17.52 o 
   1   8   3       62.66       51.23     13.37 o 
   2   8   3      241.52      230.80     14.91 o 
   3   8   3      506.98      459.30     14.74 o 
   4   8   3       22.78       17.81      7.56 o 
   5   8   3       53.94       47.02     17.43 o 
   6   8   3       96.84       92.34     21.13 o 
   7   8   3       89.67      134.50     32.11 o 
  -4   9   3        0.33       10.28     22.81 o 
  -3   9   3      126.57      105.30     28.85 o 
  -2   9   3      429.17      446.47     36.12 o 
  -1   9   3        7.86        5.76     15.14 o 
   0   9   3       19.05       27.67     18.34 o 
   1   9   3      142.51      138.41     17.21 o 
   2   9   3       41.84       61.34     12.69 o 
   3   9   3      413.61      377.87     17.66 o 
   4   9   3       89.48       80.14     12.82 o 
   5   9   3      240.99      247.50      9.12 o 
   6   9   3       22.49       13.00      7.49 o 
   7   9   3        3.48        0.42     16.06 o 
  -3  10   3      383.07      396.00    238.65 o 
  -2  10   3      453.80      499.48     36.51 o 
  -1  10   3      482.57      389.78     30.54 o 
   0  10   3       10.32       14.18     15.46 o 
   1  10   3       27.84       49.02     23.87 o 
   2  10   3      272.29      277.04     18.16 o 
   3  10   3      120.59      128.18     12.79 o 
   4  10   3      397.07      435.89     14.79 o 
   5  10   3       67.24       41.01     22.20 o 
   6  10   3       34.71       77.88     26.62 o 
  -2  11   3      103.15        1.09     17.13 o 
  -1  11   3        3.37        8.70     28.47 o 
   0  11   3       19.63       10.18     16.16 o 
   1  11   3        2.22       21.49     18.28 o 
   2  11   3       57.32       78.42     18.60 o 
   3  11   3        1.47        9.30      9.58 o 
   4  11   3       55.19       43.26     21.21 o 
   5  11   3       54.56       43.43      9.64 o 
   6  11   3       60.29       51.26     44.50 o 
  -1  12   3       26.28       -1.32     16.09 o 
   0  12   3      138.51      123.13     93.59 o 
   1  12   3      693.02      695.77     32.26 o 
   2  12   3      584.57      602.78     31.32 o 
   3  12   3       61.98       18.72     18.03 o 
   4  12   3       85.11       42.80     30.38 o 
   5  12   3      148.77      250.27     37.32 o 
   0  13   3      170.25      142.79    113.44 o 
   1  13   3      144.34      137.37     98.94 o 
   2  13   3        0.63       -1.38     10.62 o 
   3  13   3        4.64        4.55     12.52 o 
   4  13   3       27.09       27.90     13.57 o 
  -2 -12   4      170.79      170.47     18.31 o 
  -1 -12   4      126.58      138.91     93.44 o 
  -4 -11   4       33.05       -5.21     24.65 o 
  -3 -11   4      231.21      205.45     55.81 o 
  -2 -11   4       64.62       47.73     34.01 o 
  -1 -11   4       38.14       36.47     15.39 o 
   0 -11   4       96.42      127.11     27.40 o 
   1 -11   4       58.76       38.79     34.22 o 
  -5 -10   4       10.69       -5.21     23.66 o 
  -4 -10   4       88.06        0.42     17.89 o 
  -3 -10   4        7.59        4.95      7.54 o 
  -2 -10   4       14.61        7.95     10.35 o 
  -1 -10   4       66.67       80.70     16.06 o 
   0 -10   4      307.39      344.91     29.86 o 
   1 -10   4      125.55       40.99     47.32 o 
   2 -10   4        1.00       -8.41     19.40 o 
   3 -10   4      136.72       69.63     66.55 o 
  -5  -9   4       99.56      228.01     36.62 o 
  -4  -9   4        8.31        5.07     31.83 o 
  -3  -9   4       56.74       54.01     28.31 o 
  -2  -9   4      435.61      408.15     19.59 o 
  -1  -9   4     1014.42     1099.04     29.52 o 
   0  -9   4      536.07      535.64     26.31 o 
   1  -9   4       60.19       60.98     23.19 o 
   2  -9   4      119.27      122.67     25.85 o 
   3  -9   4       77.54       36.43     39.57 o 
   4  -9   4      109.06       67.83     54.08 o 
  -6  -8   4      106.09        8.31     24.65 o 
  -5  -8   4       80.64       -5.07     20.84 o 
  -4  -8   4       10.93       -2.68     17.04 o 
  -3  -8   4      160.06      155.83     18.73 o 
  -2  -8   4       54.74       62.94     11.06 o 
  -1  -8   4        2.53        9.30      9.62 o 
   0  -8   4       21.00       15.45     12.84 o 
   1  -8   4        4.05       19.19     18.70 o 
   2  -8   4        1.84      -11.55     17.32 o 
   3  -8   4       24.29       12.04     24.05 o 
   4  -8   4      148.39      127.58     84.57 o 
  -6  -7   4       31.76       36.34     27.46 o 
  -5  -7   4       14.51        2.68     28.45 o 
  -4  -7   4      198.71      236.46     29.58 o 
  -3  -7   4       97.77      110.07     12.06 o 
  -2  -7   4        6.99        9.56      6.17 o 
  -1  -7   4      118.25      118.75     14.52 o 
   0  -7   4        2.43        2.45      9.35 o 
   1  -7   4      160.27      119.15     42.18 o 
   2  -7   4     1238.50     1161.16     55.63 o 
   3  -7   4      483.34      498.05     33.74 o 
   4  -7   4       52.61       61.53     26.99 o 
   5  -7   4       82.66       49.19     54.64 o 
  -6  -6   4       30.44       69.29     29.29 o 
  -5  -6   4      631.84      634.33     41.12 o 
  -4  -6   4     1062.38     1082.47     44.65 o 
  -3  -6   4      604.34      594.13     29.23 o 
  -2  -6   4       10.54       10.81      7.53 o 
  -1  -6   4      969.09      976.01     81.83 o 
   0  -6   4      419.52      448.29     28.70 o 
   1  -6   4      431.65      457.93     23.10 o 
   2  -6   4       99.11      105.54     20.01 o 
   3  -6   4      179.50      181.58     25.63 o 
   4  -6   4       95.84       35.28     44.22 o 
   5  -6   4      103.12       62.04     63.59 o 
  -7  -5   4        1.23        4.73     16.31 o 
  -6  -5   4       59.33       83.09     44.93 o 
  -5  -5   4      584.41      642.49     39.86 o 
  -4  -5   4      774.05      846.14     38.31 o 
  -3  -5   4       22.59       21.42      3.81 o 
  -2  -5   4        0.64        9.42      7.76 o 
  -1  -5   4      715.79      752.52     40.00 o 
   0  -5   4     2108.95     2368.62     39.00 o 
   1  -5   4      296.33      390.44     20.56 o 
   2  -5   4      122.05      118.19     18.82 o 
   3  -5   4       26.94       36.58     21.88 o 
   4  -5   4      309.53      367.43     35.36 o 
   5  -5   4      316.03      351.56     34.59 o 
   6  -5   4       52.37       24.79     18.70 o 
  -7  -4   4       27.81        7.75     26.05 o 
  -6  -4   4      234.73      289.86     31.35 o 
  -5  -4   4      196.14      282.95     22.17 o 
  -4  -4   4      165.71      171.40     23.52 o 
  -3  -4   4       38.54       32.52      4.91 o 
  -2  -4   4        4.34        8.53      6.69 o 
  -1  -4   4      260.69      228.25     12.58 o 
   0  -4   4     2179.66     2334.26     36.70 o 
   1  -4   4      305.04      264.76     17.45 o 
   2  -4   4      259.25      201.26     18.92 o 
   3  -4   4        6.50        4.55     12.59 o 
   4  -4   4      740.98      777.35     34.25 o 
   5  -4   4      278.22      386.00     42.96 o 
   6  -4   4        2.23       12.80     17.21 o 
  -7  -3   4      109.69      -14.79     29.72 o 
  -6  -3   4      244.68      248.70     26.26 o 
  -5  -3   4        8.24        5.74      3.23 o 
  -4  -3   4       28.40       20.76      4.64 o 
  -3  -3   4      327.38      320.59      9.07 o 
  -2  -3   4     1016.01      953.09     14.13 o 
  -1  -3   4    10588.93    10384.71    111.11 o 
   0  -3   4       62.65       74.71     12.73 o 
   1  -3   4      771.08      911.68     28.42 o 
   2  -3   4     1012.12      966.24     27.75 o 
   3  -3   4      535.49      582.99     25.29 o 
   4  -3   4      175.69      168.47     22.05 o 
   5  -3   4        1.13       -4.05     23.60 o 
   6  -3   4      111.54       94.93     31.83 o 
   7  -3   4       76.06       26.63     22.14 o 
  -7  -2   4      123.73       53.25     43.94 o 
  -6  -2   4        9.56       11.48      6.54 o 
  -5  -2   4       32.45       25.45      6.60 o 
  -4  -2   4       21.47       20.69      5.59 o 
  -3  -2   4      454.00      439.20      8.38 o 
  -2  -2   4     2207.79     2137.91     35.25 o 
  -1  -2   4      390.46      361.09     12.51 o 
   0  -2   4       10.69       11.49      8.36 o 
   1  -2   4     2165.50     2214.96     37.59 o 
   2  -2   4     7914.48     7418.88     96.67 o 
   3  -2   4     2058.43     2101.67     41.83 o 
   4  -2   4       22.18       42.90     19.46 o 
   5  -2   4        3.37        5.48     10.42 o 
   6  -2   4        4.63        8.30     14.61 o 
   7  -2   4       76.24       58.25     27.00 o 
  -7  -1   4       57.57       27.55     31.97 o 
  -6  -1   4       21.90       13.62      9.60 o 
  -5  -1   4      145.77      152.26     12.16 o 
  -4  -1   4      921.02      967.16     15.88 o 
  -3  -1   4      712.56      660.10     13.16 o 
  -2  -1   4      882.08      844.20     12.50 o 
  -1  -1   4        2.44        0.73      4.11 o 
   0  -1   4     3263.38     3532.59     65.21 o 
   1  -1   4     3145.33     3135.48     50.92 o 
   2  -1   4     4784.84     4681.33     62.44 o 
   3  -1   4      245.13      215.01     17.38 o 
   4  -1   4      228.44      254.44     17.31 o 
   5  -1   4       26.19       11.87     11.14 o 
   6  -1   4      309.21      383.34     23.17 o 
   7  -1   4       99.96      118.45     44.75 o 
  -7   0   4       12.84        8.71     13.70 o 
  -6   0   4        3.16        4.80      7.88 o 
  -5   0   4       26.27       32.92     16.31 o 
  -4   0   4      566.84      613.82     18.91 o 
  -3   0   4      202.00      185.91     10.17 o 
  -2   0   4      217.11      227.99      8.04 o 
  -1   0   4      819.87      774.04     11.07 o 
   0   0   4      118.21      145.26      9.84 o 
   1   0   4     7831.24     7516.43    123.51 o 
   2   0   4       22.92        7.10      9.86 o 
   3   0   4     1291.98     1282.82     23.08 o 
   4   0   4       28.82       30.64     14.03 o 
   5   0   4      114.90      119.59     15.13 o 
   6   0   4      371.26      420.74     25.76 o 
   7   0   4      238.85      308.76     22.28 o 
  -7   1   4      105.54       77.25     54.06 o 
  -6   1   4       77.04       53.02     20.37 o 
  -5   1   4      182.67      212.67     14.86 o 
  -4   1   4      134.34      127.06     13.56 o 
  -3   1   4       53.21       76.28      9.17 o 
  -2   1   4      387.49      321.59     15.92 o 
  -1   1   4       88.71      129.21      8.20 o 
   0   1   4     2148.04     2287.98     25.11 o 
   1   1   4     1861.21     1660.60     16.90 o 
   2   1   4       86.47       66.25      6.66 o 
   3   1   4      511.61      509.07     13.66 o 
   4   1   4      255.26      268.21     16.06 o 
   5   1   4      252.27      261.33     17.82 o 
   6   1   4      211.46      244.75     18.37 o 
   7   1   4       21.91        7.97     11.35 o 
   8   1   4       15.76       -0.28     22.21 o 
  -6   2   4      116.31       48.09     44.43 o 
  -5   2   4      224.26      258.09     19.01 o 
  -4   2   4       15.79        6.88      9.58 o 
  -3   2   4      304.67      330.65     14.00 o 
  -2   2   4     8185.36     7817.86     72.85 o 
  -1   2   4     1551.64     1441.98     21.98 o 
   0   2   4     1682.87     1769.73     35.35 o 
   1   2   4      879.32      976.42     34.08 o 
   2   2   4       30.11       35.83      5.85 o 
   3   2   4      100.37       77.98      6.75 o 
   4   2   4     1949.89     2071.19     36.98 o 
   5   2   4      475.99      528.63     20.07 o 
   6   2   4       11.10        9.13      8.96 o 
   7   2   4       61.15       80.81     15.94 o 
   8   2   4       64.65       -0.87      9.34 o 
  -6   3   4        4.62        0.97     10.81 o 
  -5   3   4       12.89       13.68     11.89 o 
  -4   3   4        0.60       -5.97      9.24 o 
  -3   3   4      388.34      421.59     16.05 o 
  -2   3   4     2453.44     2294.56     38.39 o 
  -1   3   4       84.45       50.31     12.48 o 
   0   3   4        2.15       26.85     11.39 o 
   1   3   4      693.76      655.80     24.14 o 
   2   3   4     1547.10     1414.81     25.63 o 
   3   3   4     2573.90     2433.10     26.58 o 
   4   3   4      101.50      118.80      8.59 o 
   5   3   4       77.72       68.17     10.67 o 
   6   3   4      132.72      166.03     15.78 o 
   7   3   4        1.72       14.81     12.95 o 
   8   3   4       91.82       -1.21     11.51 o 
  -6   4   4       33.82       -0.11      8.85 o 
  -5   4   4      329.73      370.72     22.42 o 
  -4   4   4      268.06      252.27     22.03 o 
  -3   4   4       10.00        9.24      9.25 o 
  -2   4   4        3.19        0.07      6.87 o 
  -1   4   4      180.46      168.43     15.98 o 
   0   4   4     1184.82     1362.48     28.33 o 
   1   4   4      154.81      104.10     12.77 o 
   2   4   4      162.53      117.62      7.59 o 
   3   4   4      239.27      227.90     10.46 o 
   4   4   4      165.38      174.65      7.96 o 
   5   4   4        0.81       12.92      8.27 o 
   6   4   4       40.71       39.55     10.30 o 
   7   4   4      142.10       76.67     88.59 o 
   8   4   4      194.70      213.07     34.50 o 
  -6   5   4        3.99        0.87     12.27 o 
  -5   5   4      205.19      226.40     67.07 o 
  -4   5   4      206.13      281.25     20.05 o 
  -3   5   4      545.43      651.12     33.42 o 
  -2   5   4       44.38       67.41     16.72 o 
  -1   5   4       51.29       69.01     14.98 o 
   0   5   4    10648.55    12044.96    235.06 o 
   1   5   4      388.68      425.36     24.79 o 
   2   5   4      399.82      385.00     18.87 o 
   3   5   4       13.25        7.59      7.75 o 
   4   5   4        8.70       10.32      6.65 o 
   5   5   4     1362.23     1375.67     26.70 o 
   6   5   4      142.16      138.19     13.42 o 
   7   5   4        3.56        6.80      6.46 o 
   8   5   4      151.37      132.12     39.27 o 
  -5   6   4      714.46      768.19     38.62 o 
  -4   6   4       26.17       17.32     17.81 o 
  -3   6   4      482.86      474.16     46.48 o 
  -2   6   4        0.85        6.84     15.89 o 
  -1   6   4      462.93      445.73     23.44 o 
   0   6   4     2121.25     2242.44     85.06 o 
   1   6   4      381.10      391.70     21.69 o 
   2   6   4        2.52        8.41      8.32 o 
   3   6   4      491.04      489.67     15.81 o 
   4   6   4      678.21      689.95     17.83 o 
   5   6   4      815.30      827.73     16.31 o 
   6   6   4       23.47       16.31      5.98 o 
   7   6   4        5.96       13.80      7.16 o 
   8   6   4        0.80       15.86     16.07 o 
  -5   7   4       48.87       11.63     17.81 o 
  -4   7   4       31.86       32.70     26.12 o 
  -3   7   4       83.48       96.59     23.35 o 
  -2   7   4      101.59       96.20     20.91 o 
  -1   7   4      243.49      213.28     22.05 o 
   0   7   4      318.37      311.79     20.96 o 
   1   7   4        3.82       -1.23     11.69 o 
   2   7   4      805.24      793.48     22.31 o 
   3   7   4      410.41      396.90     14.04 o 
   4   7   4     1255.07     1256.33     50.84 o 
   5   7   4       70.80       70.17     13.22 o 
   6   7   4        0.10       -0.24      4.30 o 
   7   7   4        7.13        6.84      5.15 o 
  -4   8   4       78.02       29.05     29.65 o 
  -3   8   4      312.80      389.49     34.36 o 
  -2   8   4      698.67      780.98     69.15 o 
  -1   8   4      644.65      627.34     35.70 o 
   0   8   4       39.22       22.47     18.67 o 
   1   8   4        7.53       17.40     15.55 o 
   2   8   4      890.94      773.92     26.54 o 
   3   8   4      760.62      769.22     17.24 o 
   4   8   4      408.00      466.25     32.96 o 
   5   8   4       25.14       21.36      9.48 o 
   6   8   4       66.00       78.44      9.54 o 
   7   8   4      109.34      161.26     30.98 o 
  -4   9   4       92.08       50.88     51.83 o 
  -3   9   4      303.69      337.15     60.98 o 
  -2   9   4      117.62       75.45     77.32 o 
  -1   9   4        0.16       23.75     20.83 o 
   0   9   4       33.45       23.18     19.17 o 
   1   9   4      393.46      391.23     27.51 o 
   2   9   4     1235.93     1155.62     29.38 o 
   3   9   4       87.27       75.05     14.37 o 
   4   9   4      137.36      130.49     25.77 o 
   5   9   4      405.60      410.99     13.03 o 
   6   9   4      114.82       99.56     28.85 o 
   7   9   4      251.83      380.54     58.73 o 
  -3  10   4      268.71      321.50     40.70 o 
  -2  10   4        1.53        3.35     17.27 o 
  -1  10   4      114.91       29.45     38.45 o 
   0  10   4      249.72      330.26     26.34 o 
   1  10   4      355.48      332.43     27.55 o 
   2  10   4      517.27      540.56     27.17 o 
   3  10   4        4.19       -3.92      9.30 o 
   4  10   4       18.36       27.20      8.33 o 
   5  10   4       12.68       24.43      9.82 o 
   6  10   4      227.18      217.25     19.03 o 
  -2  11   4       21.12        4.47     23.33 o 
  -1  11   4      184.07      119.18     91.61 o 
   0  11   4      124.94      156.69     24.94 o 
   1  11   4      420.10      372.88     36.41 o 
   2  11   4        8.79        2.10     13.01 o 
   3  11   4       11.58       24.42     18.60 o 
   4  11   4       68.70       65.59     26.23 o 
   5  11   4        0.84       -3.17     11.16 o 
   6  11   4      153.03      206.18     32.81 o 
  -1  12   4      147.75        2.19     27.63 o 
   0  12   4        6.31        1.58     14.43 o 
   1  12   4        0.03        4.37     14.05 o 
   2  12   4       19.65       31.05     15.70 o 
   3  12   4       90.94      103.98     18.48 o 
   4  12   4        2.27        3.50      9.23 o 
   5  12   4        0.37       -0.11      7.08 o 
   0  13   4        2.15       -2.87     19.20 o 
   1  13   4       29.42       20.73     20.63 o 
   2  13   4      168.84      189.53     27.43 o 
   3  13   4      316.14      267.91    156.89 o 
   4  13   4      171.15      139.60     42.63 o 
  -3 -11   5      144.76        1.69     21.27 o 
  -2 -11   5      436.87      432.98     31.05 o 
  -1 -11   5      292.13      322.13     30.84 o 
   0 -11   5        8.79       11.28     16.26 o 
   1 -11   5       60.51        2.67     16.72 o 
  -4 -10   5       10.65       -1.27     30.28 o 
  -3 -10   5       98.68       52.56     35.14 o 
  -2 -10   5      331.28      358.55     20.97 o 
  -1 -10   5        6.04        6.98     14.09 o 
   0 -10   5       62.86       60.15     18.75 o 
   1 -10   5       19.74        8.62     22.60 o 
   2 -10   5      227.17      153.67    105.91 o 
  -5  -9   5        9.31       -0.14     22.96 o 
  -4  -9   5       69.00        8.45     22.39 o 
  -3  -9   5      254.32      286.03     17.53 o 
  -2  -9   5       15.63        9.97     10.33 o 
  -1  -9   5       28.65       21.19     19.56 o 
   0  -9   5        0.83        1.09     10.33 o 
   1  -9   5      202.31      249.79     30.76 o 
   2  -9   5      791.27      823.32     40.86 o 
   3  -9   5      168.84      101.34     65.21 o 
  -5  -8   5      301.90      367.44     40.56 o 
  -4  -8   5       90.68       -4.65     19.01 o 
  -3  -8   5      218.73      194.30      7.73 o 
  -2  -8   5       16.30       13.08      8.05 o 
  -1  -8   5       47.00       33.82     11.68 o 
   0  -8   5      558.99      600.48     30.21 o 
   1  -8   5     1042.42     1124.35     64.93 o 
   2  -8   5      236.84      198.09     32.85 o 
   3  -8   5        0.57       -7.20     19.40 o 
   4  -8   5       99.07       60.81     68.59 o 
  -6  -7   5      156.75      185.76     37.32 o 
  -5  -7   5      115.14       -4.23     19.58 o 
  -4  -7   5      110.48      114.78     27.46 o 
  -3  -7   5        2.52        6.99      4.65 o 
  -2  -7   5       51.37       54.19     15.84 o 
  -1  -7   5      804.57      834.13     26.97 o 
   0  -7   5      625.20      691.57     59.78 o 
   1  -7   5       43.88       23.87     15.64 o 
   2  -7   5      146.46      129.21     27.68 o 
   3  -7   5       19.01        2.75     16.31 o 
   4  -7   5      215.09      210.20    137.46 o 
   5  -7   5      136.91      107.24    109.22 o 
  -6  -6   5       70.88      101.12     32.39 o 
  -5  -6   5       69.78        1.97     16.48 o 
  -4  -6   5      158.09      179.57     27.18 o 
  -3  -6   5        4.61        7.03      5.15 o 
  -2  -6   5       72.79       69.65     15.55 o 
  -1  -6   5     1842.48     1884.54     38.31 o 
   0  -6   5      617.25      665.14     35.35 o 
   1  -6   5      285.94      321.93     22.04 o 
   2  -6   5      380.82      338.76     35.63 o 
   3  -6   5       18.46       27.44     20.26 o 
   4  -6   5     1456.20     1473.25     58.66 o 
   5  -6   5      276.60      116.38    133.30 o 
  -6  -5   5       15.93        6.34     20.42 o 
  -5  -5   5       35.86       52.25     23.94 o 
  -4  -5   5       70.27       67.18     33.94 o 
  -3  -5   5      140.43      134.30      8.70 o 
  -2  -5   5      344.97      342.60     13.08 o 
  -1  -5   5      951.07      871.02     23.24 o 
   0  -5   5       95.05       81.91     12.85 o 
   1  -5   5     1124.38     1144.12     35.34 o 
   2  -5   5      134.79      148.23     24.74 o 
   3  -5   5      103.21      188.65     29.60 o 
   4  -5   5        1.49       10.95     22.44 o 
   5  -5   5        0.52       10.06     20.66 o 
   6  -5   5       31.36       16.51     18.57 o 
  -6  -4   5       19.01        2.45     14.44 o 
  -5  -4   5       41.75       47.55     17.26 o 
  -4  -4   5     1000.45      957.55     13.35 o 
  -3  -4   5      478.28      493.59     10.75 o 
  -2  -4   5      774.10      785.46     13.69 o 
  -1  -4   5       15.30       15.63     10.56 o 
   0  -4   5       91.75      103.24     12.55 o 
   1  -4   5     1440.54     1494.96     32.82 o 
   2  -4   5      305.26      334.19     26.70 o 
   3  -4   5        3.16        4.10     20.84 o 
   4  -4   5      178.05      197.02     30.94 o 
   5  -4   5        2.28        2.88     20.12 o 
   6  -4   5       22.00       25.78     19.29 o 
  -6  -3   5       98.08       83.59      9.44 o 
  -5  -3   5        4.92       -0.48      5.45 o 
  -4  -3   5      619.15      604.36     34.85 o 
  -3  -3   5       11.07        7.51      4.37 o 
  -2  -3   5      303.44      290.67      9.72 o 
  -1  -3   5      194.20      204.55     13.31 o 
   0  -3   5      526.50      488.29     17.63 o 
   1  -3   5      535.58      501.96     20.96 o 
   2  -3   5      115.88      115.03     16.53 o 
   3  -3   5        1.33        9.71     16.58 o 
   4  -3   5       38.71       40.37     28.73 o 
   5  -3   5       20.40       39.08     21.24 o 
   6  -3   5      502.75      536.88     29.45 o 
  -7  -2   5       10.52       -2.82     23.52 o 
  -6  -2   5      161.55      189.70     19.59 o 
  -5  -2   5      670.76      686.04     18.44 o 
  -4  -2   5       92.14       83.03      8.86 o 
  -3  -2   5        9.39        9.53      6.19 o 
  -2  -2   5        1.61       -4.83      5.61 o 
  -1  -2   5     1737.50     1606.87     20.06 o 
   0  -2   5     2575.37     2823.48     58.73 o 
   1  -2   5     7420.82     7757.93     95.70 o 
   2  -2   5       48.90       40.67     13.69 o 
   3  -2   5       10.93       16.77     13.10 o 
   4  -2   5      276.89      247.91     24.58 o 
   5  -2   5      157.26      214.96     25.92 o 
   6  -2   5      193.04      209.67     66.60 o 
   7  -2   5        0.06       18.52     26.05 o 
  -7  -1   5      120.56      119.61     35.00 o 
  -6  -1   5      359.36      423.72     17.02 o 
  -5  -1   5      217.28      233.85     16.72 o 
  -4  -1   5       20.24       10.01      6.02 o 
  -3  -1   5        0.59        2.59      4.24 o 
  -2  -1   5     1838.46     1698.66     23.21 o 
  -1  -1   5      309.38      334.67     12.72 o 
   0  -1   5      169.76      149.24      8.61 o 
   1  -1   5      413.69      417.16     26.90 o 
   2  -1   5      260.01      266.62     22.60 o 
   3  -1   5     1953.42     1912.39     38.84 o 
   4  -1   5      359.16      335.91     15.79 o 
   5  -1   5       53.70       64.03     14.03 o 
   6  -1   5        2.87       15.26     13.59 o 
   7  -1   5       12.02       18.82     15.36 o 
  -6   0   5       13.28       17.35     11.48 o 
  -5   0   5        0.66        3.12      7.15 o 
  -4   0   5      177.55      191.47     11.69 o 
  -3   0   5      668.02      628.67     13.81 o 
  -2   0   5     6335.57     6008.14     63.18 o 
  -1   0   5      639.17      664.79     10.93 o 
   0   0   5      182.95      154.12      9.09 o 
   1   0   5       48.05       50.70     17.60 o 
   2   0   5      776.02      787.56     33.52 o 
   3   0   5     4735.71     4501.09     49.01 o 
   4   0   5        4.53        7.79      8.64 o 
   5   0   5        6.68       13.14     11.40 o 
   6   0   5       20.98       36.01     13.32 o 
   7   0   5       68.88      105.71     23.35 o 
  -6   1   5       31.98       -0.89      9.17 o 
  -5   1   5       46.94       36.39     19.87 o 
  -4   1   5       20.37       26.20     10.78 o 
  -3   1   5     3431.44     3534.49     43.77 o 
  -2   1   5      995.14      928.10     17.08 o 
  -1   1   5      200.05      167.61     11.41 o 
   0   1   5       12.71       23.12      5.67 o 
   1   1   5        9.85        0.56      9.30 o 
   2   1   5     5455.43     5307.69    140.13 o 
   3   1   5     2053.23     2082.35     31.36 o 
   4   1   5      286.66      300.81     13.02 o 
   5   1   5      245.03      279.77     16.34 o 
   6   1   5      170.58      223.27     18.68 o 
   7   1   5      240.52      311.48     22.85 o 
  -6   2   5       27.27       10.80     13.66 o 
  -5   2   5       79.30       71.81     30.01 o 
  -4   2   5      128.06      167.31     14.14 o 
  -3   2   5      488.81      497.62     17.91 o 
  -2   2   5        8.70        7.14      9.10 o 
  -1   2   5        0.96       10.15      5.79 o 
   0   2   5      363.42      430.13      9.82 o 
   1   2   5       15.91       11.27     13.94 o 
   2   2   5     4743.24     4549.29     60.42 o 
   3   2   5      196.68      184.20     10.40 o 
   4   2   5       33.42       27.47     11.65 o 
   5   2   5      571.18      620.17     30.42 o 
   6   2   5      392.73      418.83     19.80 o 
   7   2   5      118.91      156.28     24.25 o 
   8   2   5       20.93       -0.95     12.18 o 
  -6   3   5      112.75       28.26     32.82 o 
  -5   3   5       94.20       83.12     33.95 o 
  -4   3   5      259.11      368.76     30.32 o 
  -3   3   5      525.62      570.39     18.34 o 
  -2   3   5      190.57      201.64     12.82 o 
  -1   3   5     1195.86     1233.87     31.20 o 
   0   3   5     9342.73    10753.02    118.63 o 
   1   3   5     1821.82     1858.85     32.37 o 
   2   3   5      130.05      116.85      7.69 o 
   3   3   5      104.45       86.89      8.72 o 
   4   3   5       37.29       34.85      8.51 o 
   5   3   5      236.20      259.34     18.06 o 
   6   3   5       41.13       66.01     13.94 o 
   7   3   5        2.07       26.25     14.68 o 
   8   3   5        9.76       -2.59     12.75 o 
  -6   4   5        3.59       -0.01      9.05 o 
  -5   4   5       44.51       41.44     21.87 o 
  -4   4   5        0.42        0.33      8.78 o 
  -3   4   5       12.44        1.45      9.56 o 
  -2   4   5        3.80       19.70     13.24 o 
  -1   4   5     1275.66     1228.76     29.57 o 
   0   4   5     1496.51     1647.06     37.18 o 
   1   4   5        1.40        5.96      9.49 o 
   2   4   5      275.48      271.22     11.34 o 
   3   4   5     1002.65     1025.94     21.93 o 
   4   4   5     1092.83     1131.61     16.19 o 
   5   4   5      966.30      982.78     21.75 o 
   6   4   5      265.97      275.46     22.46 o 
   7   4   5      101.44      149.30     27.64 o 
   8   4   5       63.94        1.48     15.05 o 
  -5   5   5       88.41       66.17     48.86 o 
  -4   5   5      168.41      191.31     20.08 o 
  -3   5   5      340.51      311.77     39.58 o 
  -2   5   5      434.16      428.83     42.04 o 
  -1   5   5     1034.96      956.44     28.52 o 
   0   5   5     1133.09     1201.16     33.82 o 
   1   5   5       76.25       76.39     16.77 o 
   2   5   5      763.23      789.69     21.89 o 
   3   5   5       19.60       17.87      7.12 o 
   4   5   5     1419.99     1493.52     33.37 o 
   5   5   5      171.38      171.82      9.69 o 
   6   5   5      252.77      251.29     12.31 o 
   7   5   5       27.09       14.22      9.89 o 
   8   5   5        3.20        0.67      6.18 o 
  -5   6   5       17.64        0.30     11.57 o 
  -4   6   5       10.74        7.20     13.79 o 
  -3   6   5       53.34       32.96     22.37 o 
  -2   6   5        2.25        6.98     14.02 o 
  -1   6   5     1823.76     1860.94     41.63 o 
   0   6   5        4.90        6.88     14.20 o 
   1   6   5      503.50      498.22     27.89 o 
   2   6   5     1509.33     1403.34     29.31 o 
   3   6   5       20.22       21.59     10.07 o 
   4   6   5      216.62      210.02     17.32 o 
   5   6   5       24.90       23.26      9.87 o 
   6   6   5       39.61       34.34     11.26 o 
   7   6   5      163.26      169.31     14.49 o 
  -5   7   5      247.03      262.74     88.55 o 
  -4   7   5      517.90      553.26     32.72 o 
  -3   7   5      491.22      523.26     38.10 o 
  -2   7   5        1.33      -13.25     16.83 o 
  -1   7   5      732.96      712.03     30.92 o 
   0   7   5      775.29      810.08     29.36 o 
   1   7   5      782.54      716.97     32.60 o 
   2   7   5        5.48        8.28     10.40 o 
   3   7   5      336.25      318.04     18.42 o 
   4   7   5        3.22       11.23      8.66 o 
   5   7   5      228.57      237.80     11.71 o 
   6   7   5      186.20      192.36     13.80 o 
   7   7   5       16.56        8.63      8.47 o 
  -4   8   5      177.07      123.10     94.64 o 
  -3   8   5       29.13       48.87     23.18 o 
  -2   8   5       71.29       82.75     26.27 o 
  -1   8   5      200.11      246.68     25.98 o 
   0   8   5       43.01       76.31     18.80 o 
   1   8   5       16.59       11.68     20.67 o 
   2   8   5        0.36        7.63     11.00 o 
   3   8   5       57.54       63.99      9.72 o 
   4   8   5      506.33      544.84     18.87 o 
   5   8   5      110.97      121.46     10.44 o 
   6   8   5      147.74      162.14     15.01 o 
   7   8   5       13.25       22.34      7.91 o 
  -4   9   5        7.74       11.75     23.97 o 
  -3   9   5        0.59        0.65     20.21 o 
  -2   9   5      384.89      374.00     33.13 o 
  -1   9   5      505.56      514.76     43.94 o 
   0   9   5      519.21      587.30     35.55 o 
   1   9   5      254.33      308.18     27.30 o 
   2   9   5       82.37       65.29     24.15 o 
   3   9   5      126.14      146.55     33.52 o 
   4   9   5      151.70      181.43     16.55 o 
   5   9   5      133.41      167.54     14.30 o 
   6   9   5      198.81      227.43     15.92 o 
   7   9   5       49.57       43.24     25.77 o 
  -3  10   5      170.47      167.85    159.85 o 
  -2  10   5      182.76        2.50     18.67 o 
  -1  10   5      159.03      131.79    101.68 o 
   0  10   5       26.86        6.24     17.51 o 
   1  10   5        0.04        3.07     14.37 o 
   2  10   5       25.13       42.11     17.42 o 
   3  10   5      134.91      163.48     19.10 o 
   4  10   5       14.68       26.74      9.69 o 
   5  10   5        1.50       -1.18      8.41 o 
   6  10   5       50.66       35.55     11.37 o 
  -2  11   5       87.98        1.58     18.35 o 
  -1  11   5       40.08       -0.82     14.77 o 
   0  11   5      134.86       66.02     63.94 o 
   1  11   5      361.37      373.36     31.96 o 
   2  11   5     1079.05     1064.76     35.21 o 
   3  11   5      156.41      187.83     17.27 o 
   4  11   5       18.04       23.90     12.86 o 
   5  11   5       19.11       -1.02      8.10 o 
   6  11   5       66.28       -0.14     12.39 o 
  -1  12   5       22.11        5.47     19.83 o 
   0  12   5        0.87        6.53     17.93 o 
   1  12   5      288.42      318.07     27.80 o 
   2  12   5      451.73      436.26     26.24 o 
   3  12   5      328.63      336.01     24.79 o 
   4  12   5        0.04       -1.74      7.61 o 
   5  12   5       19.85       -0.20      8.29 o 
   0  13   5       31.39       -1.38     16.03 o 
   1  13   5      188.34      137.19    107.88 o 
   2  13   5       29.04       17.38     18.31 o 
   3  13   5       11.11        2.83     13.35 o 
   4  13   5       79.33       58.10     35.97 o 
  -2 -11   6       50.20       35.72     32.46 o 
  -1 -11   6        2.74       -8.33     16.47 o 
   0 -11   6      113.19       87.27     90.77 o 
  -3 -10   6       22.37       -1.41     18.31 o 
  -2 -10   6        2.77        5.75     14.36 o 
  -1 -10   6      112.56      104.31     20.36 o 
   0 -10   6      141.16      168.91     36.02 o 
   1 -10   6       98.30       70.67     60.00 o 
   2 -10   6       12.19       11.80     26.60 o 
  -4  -9   6       32.54       -0.42     16.34 o 
  -3  -9   6       24.33        9.66      5.68 o 
  -2  -9   6      129.45       73.64     58.80 o 
  -1  -9   6      229.74      231.48     19.46 o 
   0  -9   6       10.37       19.55     24.14 o 
   1  -9   6        1.58        0.51     15.64 o 
   2  -9   6       18.58        1.21     16.27 o 
   3  -9   6       79.07       52.04     54.01 o 
  -5  -8   6       48.65       -2.68     20.28 o 
  -4  -8   6       85.99        6.20     20.84 o 
  -3  -8   6       79.96       64.79     19.69 o 
  -2  -8   6      440.74      438.64     27.53 o 
  -1  -8   6       31.88       37.36     15.69 o 
   0  -8   6      100.87       80.85     17.51 o 
   1  -8   6       24.31       14.80     19.21 o 
   2  -8   6      272.96      294.61     30.99 o 
   3  -8   6      197.76      150.67    112.95 o 
   4  -8   6      165.68      128.52     98.87 o 
  -5  -7   6        5.27        4.79     20.70 o 
  -4  -7   6      716.27      831.50     45.49 o 
  -3  -7   6     1400.93     1446.23     82.59 o 
  -2  -7   6      155.95      168.32     15.72 o 
  -1  -7   6       44.10       59.48     12.65 o 
   0  -7   6      125.91      101.16     16.77 o 
   1  -7   6        0.94        9.87     17.10 o 
   2  -7   6      702.22      655.59     40.83 o 
   3  -7   6      521.75      549.95     44.70 o 
   4  -7   6      157.33       79.05     76.97 o 
  -6  -6   6       26.68       16.34     24.65 o 
  -5  -6   6       13.82        7.04     20.28 o 
  -4  -6   6      675.97      772.49     41.12 o 
  -3  -6   6       62.61       74.56     12.11 o 
  -2  -6   6       90.33       90.63     14.55 o 
  -1  -6   6       94.14       93.66     27.60 o 
   0  -6   6        2.36       16.09     13.92 o 
   1  -6   6      860.83      851.29     30.92 o 
   2  -6   6      172.53      160.25     23.50 o 
   3  -6   6      146.86      163.13     27.27 o 
   4  -6   6       83.23      122.75     35.27 o 
   5  -6   6       93.15       57.09     74.36 o 
  -6  -5   6       76.64       99.01     30.42 o 
  -5  -5   6       54.45      -23.38     36.05 o 
  -4  -5   6       46.13       45.73     10.43 o 
  -3  -5   6        1.85        3.16      4.20 o 
  -2  -5   6        0.56        1.69      4.77 o 
  -1  -5   6      497.96      437.30     23.94 o 
   0  -5   6     2339.95     2615.48     44.81 o 
   1  -5   6      871.76      883.34     40.42 o 
   2  -5   6       49.70       49.62     18.02 o 
   3  -5   6      427.31      405.74     30.32 o 
   4  -5   6        4.95        9.07     22.22 o 
   5  -5   6      403.65      335.89    250.34 o 
   6  -5   6      302.08      161.73     99.56 o 
  -6  -4   6       53.08       33.10     27.53 o 
  -5  -4   6      771.16      711.23    121.68 o 
  -4  -4   6       81.28       88.61      6.93 o 
  -3  -4   6      275.61      270.47     12.70 o 
  -2  -4   6      230.10      245.82     13.22 o 
  -1  -4   6      705.81      664.81     28.10 o 
   0  -4   6     2491.40     2655.32     65.21 o 
   1  -4   6      298.70      308.34     24.01 o 
   2  -4   6       71.91       61.28     20.73 o 
   3  -4   6      492.27      508.69     29.62 o 
   4  -4   6      996.06     1060.68     41.66 o 
   5  -4   6      202.66      262.67     33.52 o 
   6  -4   6       82.71       45.21     19.46 o 
  -6  -3   6      139.53      153.46     98.66 o 
  -5  -3   6        0.43       -5.43      8.78 o 
  -4  -3   6       19.52       17.88      6.66 o 
  -3  -3   6        4.28        6.33      5.87 o 
  -2  -3   6      339.40      327.43     10.90 o 
  -1  -3   6     1229.50     1194.11     23.03 o 
   0  -3   6     1909.89     1950.44     50.56 o 
   1  -3   6       70.23       83.28     17.32 o 
   2  -3   6       55.52       80.22     20.11 o 
   3  -3   6     1657.32     1695.14     48.25 o 
   4  -3   6      504.62      554.74     31.82 o 
   5  -3   6       70.26       87.64     24.64 o 
   6  -3   6       31.67       23.57     20.87 o 
  -6  -2   6       32.46       11.53      8.43 o 
  -5  -2   6        0.65        0.25      3.43 o 
  -4  -2   6        1.52       -2.08      7.09 o 
  -3  -2   6       14.27        9.41      6.88 o 
  -2  -2   6       59.66       52.17      8.91 o 
  -1  -2   6      736.28      679.86     13.82 o 
   0  -2   6       26.49       52.25     16.06 o 
   1  -2   6      179.70      222.80     38.03 o 
   2  -2   6      467.46      412.98     22.20 o 
   3  -2   6      104.72      118.87     22.99 o 
   4  -2   6       26.90       24.71     16.97 o 
   5  -2   6        1.08       -2.18     10.01 o 
   6  -2   6        0.58       12.72     14.78 o 
   7  -2   6        4.11        9.09     17.54 o 
  -6  -1   6        4.41       -1.09      8.36 o 
  -5  -1   6      121.68      140.20     10.70 o 
  -4  -1   6      359.67      403.09     13.89 o 
  -3  -1   6      447.83      444.10     11.19 o 
  -2  -1   6       68.54       72.19      8.37 o 
  -1  -1   6      103.38       95.01      8.66 o 
   0  -1   6      330.58      361.29     11.39 o 
   1  -1   6     1772.32     1715.24     48.45 o 
   2  -1   6     2759.21     2684.76     51.84 o 
   3  -1   6     1473.78     1442.31     35.85 o 
   4  -1   6       34.94       37.53     11.13 o 
   5  -1   6      287.64      284.04     19.32 o 
   6  -1   6      409.31      460.21     25.14 o 
   7  -1   6      176.64      203.06     66.93 o 
  -6   0   6       39.44       -2.25      7.62 o 
  -5   0   6      225.47      253.10     18.55 o 
  -4   0   6      555.14      554.42     16.34 o 
  -3   0   6      940.41      861.17     18.62 o 
  -2   0   6      495.80      454.37     10.82 o 
  -1   0   6      123.10       94.54      7.70 o 
   0   0   6     1750.23     1884.04    103.02 o 
   1   0   6       50.07       71.69     19.58 o 
   2   0   6     1150.56     1154.29     40.98 o 
   3   0   6      118.32      123.81      9.35 o 
   4   0   6      179.48      182.27     13.02 o 
   5   0   6      370.43      368.16     18.88 o 
   6   0   6       70.86      100.23     15.73 o 
   7   0   6      129.31      177.76     53.11 o 
  -6   1   6       19.36        0.58      7.71 o 
  -5   1   6       57.63       39.56     18.43 o 
  -4   1   6       42.72       44.19     18.61 o 
  -3   1   6       30.46       40.24      9.25 o 
  -2   1   6      724.78      681.51     15.62 o 
  -1   1   6       33.48       35.33      6.43 o 
   0   1   6        7.81        8.31     13.52 o 
   1   1   6       11.65       18.45     14.79 o 
   2   1   6       43.75       52.88      6.01 o 
   3   1   6      262.60      267.71     12.04 o 
   4   1   6       49.75       58.55     11.20 o 
   5   1   6       54.38       63.87     11.74 o 
   6   1   6       40.74       71.65     18.66 o 
   7   1   6        8.16       15.76     13.49 o 
  -6   2   6        0.69       -3.42     11.62 o 
  -5   2   6       51.56       50.02     23.10 o 
  -4   2   6        9.96       10.37     10.50 o 
  -3   2   6     1100.22     1115.14     22.92 o 
  -2   2   6     2029.58     1905.17     27.47 o 
  -1   2   6     1887.67     1943.29     37.72 o 
   0   2   6      107.62       72.44      6.81 o 
   1   2   6      398.33      363.08     26.34 o 
   2   2   6     1807.02     1842.56     46.48 o 
   3   2   6       61.11       58.53      9.58 o 
   4   2   6      226.92      228.13     13.63 o 
   5   2   6      156.62      163.14     14.45 o 
   6   2   6       46.66       58.46     14.61 o 
   7   2   6      163.51      175.79     24.73 o 
  -6   3   6       55.98       -1.61     10.85 o 
  -5   3   6        0.44        8.05     12.83 o 
  -4   3   6       66.62       53.32     21.69 o 
  -3   3   6      737.86      731.69     22.68 o 
  -2   3   6     1059.22      988.63     20.89 o 
  -1   3   6        1.26        2.62      5.09 o 
   0   3   6        3.78       -2.74      3.58 o 
   1   3   6      766.64      702.52     22.64 o 
   2   3   6      869.22      880.79     35.07 o 
   3   3   6       12.78        9.64      4.02 o 
   4   3   6      101.00      116.03     10.34 o 
   5   3   6       33.88       40.54     17.33 o 
   6   3   6       15.55       11.52     11.22 o 
   7   3   6      365.17      410.03     45.49 o 
  -5   4   6       15.95       26.37     16.36 o 
  -4   4   6      190.41      274.61     27.58 o 
  -3   4   6      516.82      535.91     22.36 o 
  -2   4   6      270.59      254.27     14.59 o 
  -1   4   6       75.51      101.31     16.48 o 
   0   4   6       57.58       58.98     14.27 o 
   1   4   6     2360.92     2330.74     39.70 o 
   2   4   6     4242.60     4236.79     47.94 o 
   3   4   6     1297.44     1306.80     21.65 o 
   4   4   6        0.38       -4.78      4.84 o 
   5   4   6       16.77       16.69      7.05 o 
   6   4   6       99.01      105.10     15.25 o 
   7   4   6       18.64       23.14     14.09 o 
   8   4   6       20.23        8.10     17.18 o 
  -5   5   6      130.47       -1.08     12.72 o 
  -4   5   6        9.49       24.14     15.46 o 
  -3   5   6      298.33      338.38     19.15 o 
  -2   5   6      106.72      111.30     23.58 o 
  -1   5   6      144.07      151.47     19.82 o 
   0   5   6      111.06      153.06     18.17 o 
   1   5   6       15.75       17.05     19.61 o 
   2   5   6       64.29       54.79      8.85 o 
   3   5   6        6.18        7.32      5.67 o 
   4   5   6      264.00      267.02     11.83 o 
   5   5   6      438.34      480.14     22.11 o 
   6   5   6      107.56      136.80     11.71 o 
   7   5   6       15.92       25.78     12.68 o 
  -5   6   6      118.11       30.68     27.48 o 
  -4   6   6      238.42      288.01     24.35 o 
  -3   6   6        5.19       12.39     11.91 o 
  -2   6   6      649.86      687.44     31.32 o 
  -1   6   6     1224.34     1174.90     35.43 o 
   0   6   6     1044.75     1238.91     34.25 o 
   1   6   6      295.85      300.19     20.71 o 
   2   6   6      130.94      124.88     16.68 o 
   3   6   6      686.77      674.12     17.47 o 
   4   6   6     1836.62     1815.24     31.87 o 
   5   6   6      378.46      362.98     15.47 o 
   6   6   6       92.71      110.63     10.99 o 
   7   6   6        3.52        7.69      8.60 o 
  -4   7   6       48.23       47.54     20.93 o 
  -3   7   6       26.00       51.99     27.17 o 
  -2   7   6      131.29      108.30     23.19 o 
  -1   7   6      160.60      141.63     27.59 o 
   0   7   6      502.71      574.18     32.50 o 
   1   7   6     1817.43     1800.88     41.28 o 
   2   7   6       26.48       16.41     12.65 o 
   3   7   6      221.84      236.56     12.37 o 
   4   7   6     1665.78     1637.13     68.94 o 
   5   7   6      196.81      193.03     18.27 o 
   6   7   6        2.19        8.29      9.37 o 
   7   7   6       23.83       20.33     12.83 o 
  -4   8   6       35.51       30.37     18.35 o 
  -3   8   6       97.90      151.57     33.95 o 
  -2   8   6      281.30      352.36     30.62 o 
  -1   8   6     1678.42     1645.54     46.20 o 
   0   8   6        1.78       15.55     15.82 o 
   1   8   6      942.46      979.54     37.06 o 
   2   8   6      189.50      217.85     20.21 o 
   3   8   6      204.68      219.34     15.39 o 
   4   8   6      291.95      335.15     16.96 o 
   5   8   6       87.87       84.80     12.03 o 
   6   8   6      130.71      152.11     14.33 o 
   7   8   6       62.05       45.56     23.22 o 
  -3   9   6        0.95       -7.87     20.91 o 
  -2   9   6      239.05      311.60     39.11 o 
  -1   9   6       41.41       60.09     22.46 o 
   0   9   6      165.56      184.41     24.30 o 
   1   9   6      255.35      306.71     24.00 o 
   2   9   6        1.98        5.82     11.79 o 
   3   9   6       43.35       52.39     11.38 o 
   4   9   6       55.80       62.74     12.94 o 
   5   9   6      268.89      306.24     19.95 o 
   6   9   6      120.72      111.81     39.24 o 
   7   9   6        1.94        5.75      7.87 o 
  -3  10   6        2.24        4.38     21.42 o 
  -2  10   6       49.87        0.51     18.60 o 
  -1  10   6        8.17       -4.70     17.16 o 
   0  10   6      275.91      339.58     29.36 o 
   1  10   6      527.37      504.03     28.48 o 
   2  10   6      281.60      290.23     22.65 o 
   3  10   6      177.70      187.88     18.05 o 
   4  10   6        5.73        4.84      8.10 o 
   5  10   6       52.65       26.06     27.82 o 
   6  10   6       44.67       36.54     26.17 o 
  -2  11   6       15.43        3.40     20.32 o 
  -1  11   6      138.15       -3.58     18.95 o 
   0  11   6      126.64       68.73     85.84 o 
   1  11   6      393.13      416.07     31.90 o 
   2  11   6       11.37       -1.94     11.59 o 
   3  11   6       25.44       17.31     13.09 o 
   4  11   6       13.35       23.40      9.98 o 
   5  11   6        1.13        4.32      9.88 o 
   6  11   6      106.08       96.67     30.29 o 
  -1  12   6       12.75        6.88     21.18 o 
   0  12   6       46.00        2.65     16.59 o 
   1  12   6       16.25       15.81     27.88 o 
   2  12   6      146.03      137.21     21.94 o 
   3  12   6      329.27      389.74     35.69 o 
   4  12   6       28.77        6.77     10.31 o 
   5  12   6        1.09        0.24      8.19 o 
   1  13   6       15.06       20.74     25.84 o 
   2  13   6       63.89       93.17     21.35 o 
   3  13   6      166.70      187.89     25.11 o 
   4  13   6        1.32       -1.70      9.33 o 
  -2 -10   7       75.69       69.37     50.14 o 
  -1 -10   7        3.04       -1.23     10.48 o 
   0 -10   7       32.20       17.37     20.15 o 
   1 -10   7       79.81       -0.95     14.89 o 
  -4  -9   7      186.37       -2.39     21.97 o 
  -3  -9   7      160.60      114.98     66.40 o 
  -2  -9   7      152.48      113.58     84.36 o 
  -1  -9   7       50.01       46.12     15.27 o 
   0  -9   7      121.45       97.65     20.41 o 
   1  -9   7      161.64      123.18    100.20 o 
   2  -9   7      339.47      398.45     35.58 o 
  -4  -8   7       97.00        1.83     18.73 o 
  -3  -8   7      248.04      232.74     61.09 o 
  -2  -8   7       26.38       19.93     12.01 o 
  -1  -8   7       19.88       19.86     17.75 o 
   0  -8   7        2.38        1.29     10.90 o 
   1  -8   7      305.74      360.28     39.79 o 
   2  -8   7      153.00      206.41     29.87 o 
   3  -8   7        0.11       -5.36     20.11 o 
  -5  -7   7        6.04       -4.08     20.42 o 
  -4  -7   7        7.25       -3.80     18.31 o 
  -3  -7   7      160.39      152.93     19.95 o 
  -2  -7   7       16.71       16.09     13.43 o 
  -1  -7   7       10.07        5.21     14.22 o 
   0  -7   7      125.42      124.11     22.14 o 
   1  -7   7      139.08      171.39     23.10 o 
   2  -7   7       11.34       17.19     30.57 o 
   3  -7   7      123.96      126.48     28.43 o 
   4  -7   7      135.40       93.67     74.43 o 
  -5  -6   7       33.36       65.07     27.74 o 
  -4  -6   7       39.89       14.30     11.90 o 
  -3  -6   7       90.32       88.58      8.03 o 
  -2  -6   7     1770.81     1767.50     36.58 o 
  -1  -6   7      828.25      832.48     35.91 o 
   0  -6   7      105.52      141.83     17.78 o 
   1  -6   7        9.17        1.36     12.33 o 
   2  -6   7        8.46       -4.18     16.53 o 
   3  -6   7      172.57      240.39     30.81 o 
   4  -6   7      213.78      179.68    123.51 o 
   5  -6   7      184.89      126.43    104.22 o 
  -5  -5   7       44.13       69.29     27.04 o 
  -4  -5   7       23.36       10.41      5.81 o 
  -3  -5   7      111.07      107.62      8.53 o 
  -2  -5   7      703.65      749.90     33.74 o 
  -1  -5   7      605.48      584.94     20.70 o 
   0  -5   7      350.34      386.03     29.72 o 
   1  -5   7      273.98      252.76     26.48 o 
   2  -5   7       28.98       37.40     18.56 o 
   3  -5   7      382.47      382.62     31.61 o 
   4  -5   7       13.08       18.05     26.37 o 
   5  -5   7       15.60        9.62     26.61 o 
  -6  -4   7        0.08        5.21     20.00 o 
  -5  -4   7      117.35      116.44     10.20 o 
  -4  -4   7      114.70      106.88      8.94 o 
  -3  -4   7       37.67       38.51     11.22 o 
  -2  -4   7       24.40        6.04      6.22 o 
  -1  -4   7       59.38       66.19     11.31 o 
   0  -4   7      754.39      776.15     35.49 o 
   1  -4   7      129.69      107.38     17.72 o 
   2  -4   7       58.40       66.61     18.26 o 
   3  -4   7        2.95        4.62     15.28 o 
   4  -4   7      266.28      277.37     31.47 o 
   5  -4   7        7.62       25.25     23.42 o 
   6  -4   7        0.63       14.66     17.06 o 
  -6  -3   7       12.54       12.32     17.02 o 
  -5  -3   7       78.09       98.18     18.95 o 
  -4  -3   7      235.37      216.64     10.22 o 
  -3  -3   7      548.26      542.77     15.65 o 
  -2  -3   7       19.11       12.61      8.80 o 
  -1  -3   7      145.49      150.49     10.24 o 
   0  -3   7     4300.63     4680.41     94.78 o 
   1  -3   7      262.43      270.97     28.03 o 
   2  -3   7      113.37      121.27     19.27 o 
   3  -3   7      148.84      161.01     23.40 o 
   4  -3   7        5.07        7.24     17.17 o 
   5  -3   7      704.30      755.25     47.57 o 
   6  -3   7       94.39       88.90     33.98 o 
  -6  -2   7      172.96      200.88     30.14 o 
  -5  -2   7     1067.87     1150.47     39.96 o 
  -4  -2   7      831.52      875.52     24.10 o 
  -3  -2   7       54.22       71.58     10.81 o 
  -2  -2   7        4.77        9.61      7.76 o 
  -1  -2   7      420.34      404.29     13.45 o 
   0  -2   7      928.24     1044.04     22.21 o 
   1  -2   7      681.00      760.94     37.88 o 
   2  -2   7       45.08       54.69     19.65 o 
   3  -2   7       52.46       71.34     18.77 o 
   4  -2   7      431.31      457.64     29.83 o 
   5  -2   7      550.62      604.46     26.00 o 
   6  -2   7       15.87       38.47     15.56 o 
  -6  -1   7       83.27        3.27     14.86 o 
  -5  -1   7      341.92      363.11     18.02 o 
  -4  -1   7        2.05        1.42      5.16 o 
  -3  -1   7      286.83      291.12     15.76 o 
  -2  -1   7       70.43       56.96      7.71 o 
  -1  -1   7       31.09       32.86      9.51 o 
   0  -1   7      394.76      446.03     13.28 o 
   1  -1   7       47.05       49.15     31.12 o 
   2  -1   7      664.23      651.79     37.46 o 
   3  -1   7      139.06      128.22     19.06 o 
   4  -1   7      661.83      683.02     21.47 o 
   5  -1   7      160.67      147.91     15.69 o 
   6  -1   7       18.82       25.27     14.08 o 
   7  -1   7       10.82        7.21     15.47 o 
  -6   0   7       10.07        0.90      9.92 o 
  -5   0   7      100.17       63.76     48.49 o 
  -4   0   7       89.28       96.74     12.43 o 
  -3   0   7      319.67      319.07     12.51 o 
  -2   0   7      895.17      897.90     18.48 o 
  -1   0   7      961.71      935.15     21.07 o 
   0   0   7      565.71      609.07     28.31 o 
   1   0   7        0.54       -6.85      9.65 o 
   2   0   7       59.79       72.11     21.69 o 
   3   0   7      152.54      150.20     10.51 o 
   4   0   7      609.08      525.32     16.89 o 
   5   0   7      308.75      298.64     20.66 o 
   6   0   7       37.45       37.61     14.94 o 
   7   0   7      235.05      285.15     23.33 o 
  -6   1   7       63.18        1.60     10.01 o 
  -5   1   7       72.82       54.21     24.90 o 
  -4   1   7       66.57       62.67     14.21 o 
  -3   1   7      679.74      719.57     23.70 o 
  -2   1   7      702.45      723.85     20.08 o 
  -1   1   7      177.06      161.18      8.84 o 
   0   1   7        5.76       14.37     15.49 o 
   1   1   7      774.25      729.81     33.80 o 
   2   1   7     2887.69     2770.14     65.00 o 
   3   1   7      633.16      610.42     29.29 o 
   4   1   7       28.90       24.01     12.14 o 
   5   1   7      326.72      347.89     19.12 o 
   6   1   7      111.48      118.89     17.82 o 
   7   1   7      260.64      350.05     26.15 o 
  -6   2   7       18.60        2.86     14.10 o 
  -5   2   7       58.02       67.44     27.42 o 
  -4   2   7       56.22       85.71     12.90 o 
  -3   2   7     1515.56     1532.23     27.88 o 
  -2   2   7      171.23      158.50     11.40 o 
  -1   2   7       20.06       17.41      9.38 o 
   0   2   7      279.65      388.38     19.84 o 
   1   2   7      161.64      191.96     24.36 o 
   2   2   7     3333.28     3119.83     49.46 o 
   3   2   7      300.03      288.57     12.02 o 
   4   2   7      174.15      199.80     18.94 o 
   5   2   7        7.84       17.08      9.79 o 
   6   2   7      171.83      235.95     18.97 o 
   7   2   7       81.99       86.17     23.75 o 
  -5   3   7      113.70       72.39     29.48 o 
  -4   3   7        0.94        3.19      9.33 o 
  -3   3   7      269.05      302.27     17.15 o 
  -2   3   7        0.26        8.43      7.96 o 
  -1   3   7      344.61      362.95     13.09 o 
   0   3   7       39.83       51.91      7.28 o 
   1   3   7     3352.71     3548.23     78.45 o 
   2   3   7      704.90      681.37     35.21 o 
   3   3   7      250.27      250.47     47.88 o 
   4   3   7      576.95      536.71     32.60 o 
   5   3   7       11.09       18.71      9.50 o 
   6   3   7      325.18      384.84     25.84 o 
   7   3   7      165.39      176.35     25.37 o 
  -5   4   7       12.24        7.32     12.64 o 
  -4   4   7      112.88      105.10     38.23 o 
  -3   4   7      133.20      131.42     22.57 o 
  -2   4   7      189.10      159.47     15.84 o 
  -1   4   7      298.02      266.26     12.34 o 
   0   4   7      372.06      461.46     27.70 o 
   1   4   7      504.76      458.52     34.10 o 
   2   4   7        0.75        0.08      0.84 o 
   3   4   7     1052.84     1098.17     26.62 o 
   4   4   7        4.82        0.37      5.76 o 
   5   4   7        5.90       14.23      7.80 o 
   6   4   7       85.53       94.86     14.86 o 
   7   4   7        0.02      -12.96     16.13 o 
  -5   5   7       74.48       38.79     19.34 o 
  -4   5   7       30.80       23.08     13.86 o 
  -3   5   7       25.76       46.25     13.17 o 
  -2   5   7      181.24      182.11     15.99 o 
  -1   5   7      572.15      556.58     59.36 o 
   0   5   7       46.28       89.88     18.62 o 
   1   5   7        2.55        7.87     15.21 o 
   2   5   7      636.08      608.07     30.56 o 
   3   5   7      564.88      591.66     17.39 o 
   4   5   7     1107.88     1141.60     32.93 o 
   5   5   7      214.71      167.73     12.11 o 
   6   5   7       39.35       46.74     11.72 o 
   7   5   7       37.46       32.76     10.98 o 
  -4   6   7      143.53      133.85     25.90 o 
  -3   6   7      117.87      218.86     39.67 o 
  -2   6   7      113.16      127.82     22.60 o 
  -1   6   7      315.88      378.56     26.49 o 
   0   6   7      318.63      328.23     40.42 o 
   1   6   7      451.22      468.60     32.89 o 
   2   6   7      152.74      124.07     60.98 o 
   3   6   7       58.79       71.70      8.47 o 
   4   6   7      195.99      191.83     12.53 o 
   5   6   7       51.93       46.37      9.87 o 
   6   6   7       33.28       35.95     12.59 o 
   7   6   7       15.30       19.76     19.29 o 
  -4   7   7      272.06      315.71     24.82 o 
  -3   7   7      119.79      101.36     19.52 o 
  -2   7   7      602.30      591.55     33.05 o 
  -1   7   7      209.72      222.71     30.25 o 
   0   7   7      478.85      535.26     35.81 o 
   1   7   7      528.53      499.16     27.48 o 
   2   7   7       55.12       50.29     16.48 o 
   3   7   7      125.00      155.34     21.13 o 
   4   7   7        1.11        1.46      6.09 o 
   5   7   7      273.17      280.07     15.89 o 
   6   7   7       84.60       83.48     11.72 o 
   7   7   7        0.67        2.51      9.95 o 
  -4   8   7      164.19      146.40     58.24 o 
  -3   8   7        6.51       -8.92     19.69 o 
  -2   8   7       26.37       34.96     26.55 o 
  -1   8   7      423.39      467.35     37.13 o 
   0   8   7       38.74       55.38     19.66 o 
   1   8   7       14.52       36.29     17.48 o 
   2   8   7      100.90       63.40     17.58 o 
   3   8   7      326.06      340.37     14.80 o 
   4   8   7       86.72      109.30     12.71 o 
   5   8   7      183.00      204.64     15.10 o 
   6   8   7      194.88      206.17     14.03 o 
   7   8   7        6.92       10.86      8.59 o 
  -3   9   7        3.78       23.26     29.24 o 
  -2   9   7      141.81       74.07     70.28 o 
  -1   9   7      402.96      467.15     54.08 o 
   0   9   7     1701.21     1970.46     49.79 o 
   1   9   7      533.29      516.56     29.61 o 
   2   9   7       33.47       33.50     16.27 o 
   3   9   7      432.81      463.40     16.95 o 
   4   9   7      225.75      225.73     16.48 o 
   5   9   7      227.04      256.67     27.53 o 
   6   9   7        7.23        8.95     10.09 o 
   7   9   7        2.34       -3.68      7.92 o 
  -2  10   7      121.07       92.36     79.36 o 
  -1  10   7       50.00        3.31     17.76 o 
   0  10   7      208.36      247.55    156.26 o 
   1  10   7      258.67      210.90     30.14 o 
   2  10   7       81.47       93.80     19.27 o 
   3  10   7      119.56      183.26     19.84 o 
   4  10   7       78.87      102.74     17.98 o 
   5  10   7      102.51      125.18     22.53 o 
   6  10   7        5.19        5.23      9.14 o 
  -1  11   7       47.63        2.11     17.66 o 
   0  11   7        7.19        2.83     19.27 o 
   1  11   7       20.37       29.72     23.71 o 
   2  11   7      174.25      202.86     23.43 o 
   3  11   7      340.85      312.12     55.00 o 
   4  11   7      120.03      108.08     14.86 o 
   5  11   7       35.61       21.66     17.89 o 
   6  11   7       11.86        7.46     10.35 o 
   0  12   7        3.80        0.77     19.03 o 
   1  12   7      116.93        2.84     15.93 o 
   2  12   7      394.10      471.53     35.93 o 
   3  12   7      132.07      153.83     32.60 o 
   4  12   7       78.12       79.77     13.42 o 
   5  12   7       84.74       -2.24     11.14 o 
   2  13   7      331.27      259.72     34.47 o 
   3  13   7        0.28        3.17     15.53 o 
  -2  -9   8      226.99      236.48     20.36 o 
  -1  -9   8        4.47       10.56     29.01 o 
   0  -9   8        7.39       10.51     19.58 o 
   1  -9   8       14.48       -0.69     16.42 o 
  -3  -8   8      210.69      240.24     16.66 o 
  -2  -8   8      703.73      782.06     32.30 o 
  -1  -8   8      178.80      212.10     29.01 o 
   0  -8   8        3.55        2.32     12.55 o 
   1  -8   8        0.06       -7.33     20.26 o 
   2  -8   8       20.87       21.47     22.46 o 
   3  -8   8      156.74       81.38    104.85 o 
  -4  -7   8        0.49        2.82     18.17 o 
  -3  -7   8      510.03      480.45     22.29 o 
  -2  -7   8      516.21      517.55     26.00 o 
  -1  -7   8      186.60      187.58     18.82 o 
   0  -7   8       14.45        7.18     18.87 o 
   1  -7   8        0.73       10.42     19.86 o 
   2  -7   8      156.68      158.94     43.80 o 
   3  -7   8      172.44       95.28     73.73 o 
   4  -7   8        8.55       -8.39     24.15 o 
  -5  -6   8        0.49       -1.27     16.76 o 
  -4  -6   8       29.61       13.99      7.03 o 
  -3  -6   8       57.42       75.74     10.54 o 
  -2  -6   8        7.74       15.30      9.62 o 
  -1  -6   8       48.03       54.04     13.73 o 
   0  -6   8       41.32       68.02     23.66 o 
   1  -6   8       37.02       22.53     17.13 o 
   2  -6   8      706.47      774.95     62.46 o 
   3  -6   8      137.34      154.55     29.47 o 
   4  -6   8        0.06        1.11     20.79 o 
  -5  -5   8       50.77        2.39     18.03 o 
  -4  -5   8      190.57      209.27     11.78 o 
  -3  -5   8      230.30      256.99     13.30 o 
  -2  -5   8       15.90        8.62      8.31 o 
  -1  -5   8      109.04      139.95     14.84 o 
   0  -5   8      803.87      831.07     42.39 o 
   1  -5   8     1142.13     1224.92     37.99 o 
   2  -5   8      162.05      200.88     25.29 o 
   3  -5   8        4.21       10.13     18.94 o 
   4  -5   8       11.31       13.53     22.40 o 
   5  -5   8       15.24       -2.37     24.85 o 
  -5  -4   8      133.31        0.42     14.79 o 
  -4  -4   8       37.10       49.25      9.60 o 
  -3  -4   8        7.08        3.81      8.29 o 
  -2  -4   8        2.18       10.29      7.36 o 
  -1  -4   8       13.17       23.70      8.64 o 
   0  -4   8      795.01      864.45     40.56 o 
   1  -4   8      461.23      455.75     37.18 o 
   2  -4   8       26.49       24.21     16.78 o 
   3  -4   8      361.96      390.80     31.02 o 
   4  -4   8      421.04      525.41     37.89 o 
   5  -4   8      433.03      514.50     48.73 o 
  -5  -3   8      219.65      211.26     11.67 o 
  -4  -3   8       59.27       63.14     10.29 o 
  -3  -3   8      206.05      218.00     11.88 o 
  -2  -3   8       75.91       85.42      9.84 o 
  -1  -3   8      231.45      245.58     26.95 o 
   0  -3   8      746.94      833.88     21.34 o 
   1  -3   8        4.24       15.91     19.58 o 
   2  -3   8      226.46      236.33     28.31 o 
   3  -3   8        2.00       15.66     20.86 o 
   4  -3   8      578.21      632.04     37.64 o 
   5  -3   8       62.94       50.24     25.01 o 
   6  -3   8       34.32       38.10     17.51 o 
  -5  -2   8        2.33        0.32      5.66 o 
  -4  -2   8       78.99       55.77     26.79 o 
  -3  -2   8      120.56      122.53     15.27 o 
  -2  -2   8        1.64       -8.01      6.98 o 
  -1  -2   8     1575.37     1547.68     28.82 o 
   0  -2   8       59.28       42.83     16.36 o 
   1  -2   8      233.61      215.62     28.87 o 
   2  -2   8      409.73      404.76     36.62 o 
   3  -2   8      326.82      389.07     27.93 o 
   4  -2   8      322.24      387.30     42.46 o 
   5  -2   8        0.01        1.15      9.25 o 
   6  -2   8       40.45       52.73     23.42 o 
  -5  -1   8      182.47      175.20     16.34 o 
  -4  -1   8      484.32      511.77     17.11 o 
  -3  -1   8     1367.02     1349.27     25.92 o 
  -2  -1   8      533.75      558.49     28.66 o 
  -1  -1   8      104.05      113.78     13.69 o 
   0  -1   8      142.67      176.00      9.24 o 
   1  -1   8       86.73       85.21     24.08 o 
   2  -1   8       53.81       86.90     26.05 o 
   3  -1   8      947.90     1111.62     73.23 o 
   4  -1   8        2.12        6.96     13.27 o 
   5  -1   8       73.99       92.84     14.25 o 
   6  -1   8       25.32       36.13     15.21 o 
  -5   0   8       10.26       -0.36      8.24 o 
  -4   0   8      222.90      260.92     15.62 o 
  -3   0   8      217.73      189.66     10.55 o 
  -2   0   8       64.74       59.96      8.96 o 
  -1   0   8      371.39      357.63     14.39 o 
   0   0   8      708.52      818.25     18.44 o 
   1   0   8       16.15       17.28      3.27 o 
   2   0   8        4.03      -11.83     29.86 o 
   3   0   8      487.24      475.31     32.32 o 
   4   0   8      571.15      579.36     24.29 o 
   5   0   8       77.68      103.33     23.47 o 
   6   0   8       80.66       77.37     45.77 o 
   7   0   8       33.20       16.59     17.47 o 
  -5   1   8       25.52       13.92     19.31 o 
  -4   1   8        6.63        1.67      7.42 o 
  -3   1   8        2.77        5.05     10.38 o 
  -2   1   8      119.84      103.63     11.10 o 
  -1   1   8     1399.32     1285.22     60.35 o 
   0   1   8     2315.73     2571.95     64.64 o 
   1   1   8     1142.59     1176.40     45.35 o 
   2   1   8       38.26       14.24     14.86 o 
   3   1   8        7.75        7.89      6.58 o 
   4   1   8        1.95        4.38      6.98 o 
   5   1   8      136.24      170.35     16.72 o 
   6   1   8      315.54      342.53     42.11 o 
   7   1   8      104.14       47.14     47.04 o 
  -5   2   8       95.74       76.40     42.24 o 
  -4   2   8      127.11      125.60     14.46 o 
  -3   2   8      149.94      199.73     23.34 o 
  -2   2   8       39.61       39.36     11.62 o 
  -1   2   8     1446.55     1482.12     45.98 o 
   0   2   8       12.41       20.28     19.86 o 
   1   2   8        0.64       17.60     32.53 o 
   2   2   8      100.80      110.86     18.91 o 
   3   2   8        1.52       -0.05      3.66 o 
   4   2   8      221.93      212.42     15.07 o 
   5   2   8       69.43       72.69     12.41 o 
   6   2   8        0.81       10.72     12.60 o 
   7   2   8      162.31      127.18    100.98 o 
  -5   3   8        2.89        8.69     13.08 o 
  -4   3   8      135.20      159.54     16.34 o 
  -3   3   8      187.68      217.56     18.73 o 
  -2   3   8      733.07      743.14     25.17 o 
  -1   3   8      418.88      430.29     13.52 o 
   0   3   8      463.75      498.99     23.14 o 
   1   3   8      972.67      970.22     44.22 o 
   2   3   8     1648.23     1699.05     56.48 o 
   3   3   8      306.68      357.41     30.00 o 
   4   3   8      237.03      235.27     12.69 o 
   5   3   8        2.80       -3.41     16.20 o 
   6   3   8       57.38       60.01     15.16 o 
   7   3   8       43.86       64.80     42.88 o 
  -5   4   8       11.69       -0.65     10.70 o 
  -4   4   8      195.41      253.94     19.31 o 
  -3   4   8       62.61       88.57     16.45 o 
  -2   4   8      246.26      279.06     18.71 o 
  -1   4   8       45.21       46.17     11.61 o 
   0   4   8      137.14      121.05     18.61 o 
   1   4   8      618.93      560.96     32.06 o 
   2   4   8     1201.11     1185.98     49.29 o 
   3   4   8     1951.35     2058.46     62.67 o 
   4   4   8       15.65       42.65     19.51 o 
   5   4   8       59.07       64.89     12.35 o 
   6   4   8      178.64      177.42     35.09 o 
   7   4   8       80.26      109.06     25.07 o 
  -4   5   8      435.59      550.48     25.01 o 
  -3   5   8      301.81      326.89     19.38 o 
  -2   5   8        5.72       -5.17     10.87 o 
  -1   5   8      353.86      371.99     20.14 o 
   0   5   8       19.08        4.18      5.43 o 
   1   5   8      933.47      964.00     32.77 o 
   2   5   8      750.89      743.05     42.25 o 
   3   5   8        3.90        1.43      5.99 o 
   4   5   8      120.53      143.57     10.19 o 
   5   5   8      129.42      171.45     23.64 o 
   6   5   8      184.11      231.28     15.18 o 
   7   5   8      125.28      126.37     27.71 o 
  -4   6   8       87.32       79.81     33.78 o 
  -3   6   8      147.00      195.80     35.93 o 
  -2   6   8       34.02       56.50     13.26 o 
  -1   6   8       14.99      -12.54     22.39 o 
   0   6   8      219.63      312.36     31.61 o 
   1   6   8      929.16      880.42     33.48 o 
   2   6   8      213.48      213.38     11.13 o 
   3   6   8        2.07        7.81      7.30 o 
   4   6   8      134.58      146.15     14.71 o 
   5   6   8      185.90      190.36     12.48 o 
   6   6   8      404.20      423.13     23.28 o 
   7   6   8        0.34        5.86     26.55 o 
  -4   7   8       19.27       21.19     16.50 o 
  -3   7   8       63.48       57.29     16.54 o 
  -2   7   8      340.57      371.81     35.60 o 
  -1   7   8       48.60       70.34     25.22 o 
   0   7   8       87.18      147.36     24.04 o 
   1   7   8       20.19        5.41     14.19 o 
   2   7   8       95.46      110.81     20.31 o 
   3   7   8      537.17      611.09     22.39 o 
   4   7   8      407.92      432.40     16.22 o 
   5   7   8      181.87      188.65     17.71 o 
   6   7   8       40.49       43.55     11.45 o 
   7   7   8      111.89       38.97     31.82 o 
  -3   8   8       77.80       88.66     29.59 o 
  -2   8   8      429.41      430.10     40.11 o 
  -1   8   8      570.71      555.83     34.06 o 
   0   8   8      723.49      752.64     35.05 o 
   1   8   8      146.95      157.55     23.70 o 
   2   8   8       99.31      111.80     22.18 o 
   3   8   8      671.15      764.69     26.25 o 
   4   8   8      161.33      216.91     18.77 o 
   5   8   8      144.88      191.47     13.50 o 
   6   8   8       11.73        7.17      8.99 o 
   7   8   8        3.90        8.69     10.26 o 
  -3   9   8        3.26       -0.31     10.75 o 
  -2   9   8       54.29       45.30     39.50 o 
  -1   9   8       79.94       61.34     53.87 o 
   0   9   8       94.00       91.62     28.30 o 
   1   9   8       45.53       60.62     24.73 o 
   2   9   8       26.17        7.65     14.33 o 
   3   9   8        5.26        7.94      9.84 o 
   4   9   8        5.49       10.91     12.94 o 
   5   9   8        7.20        9.14     11.26 o 
   6   9   8        4.91        2.63      7.99 o 
  -2  10   8        2.21       15.37     28.30 o 
  -1  10   8        2.56        5.49     25.63 o 
   0  10   8      473.66      545.41     77.95 o 
   1  10   8      262.18      366.12     47.32 o 
   2  10   8      570.09      621.48     54.64 o 
   3  10   8      154.89      137.19     19.61 o 
   4  10   8        0.09        0.72     10.84 o 
   5  10   8      326.86      373.65     30.42 o 
   6  10   8        9.57        5.93     10.03 o 
  -1  11   8       77.98        3.12     19.31 o 
   0  11   8      327.76      433.04     34.80 o 
   1  11   8       18.31       34.97     24.69 o 
   2  11   8       31.70       12.69     19.17 o 
   3  11   8      209.45      203.01     22.82 o 
   4  11   8       99.31      112.89     17.38 o 
   5  11   8       48.12       41.31     31.97 o 
   0  12   8       49.49        1.71     17.26 o 
   1  12   8        2.08       -3.07     16.22 o 
   2  12   8       21.70       38.10     24.24 o 
   3  12   8        5.45        4.42     17.25 o 
   4  12   8      136.25      143.71     17.21 o 
  -2  -8   9       46.19       42.27     11.29 o 
  -1  -8   9        7.49        6.80     12.55 o 
   0  -8   9      136.45      163.09     33.94 o 
   1  -8   9      139.17      103.57     82.67 o 
   2  -8   9      188.36       -6.68     21.21 o 
  -3  -7   9        0.81        5.34      7.17 o 
  -2  -7   9       20.46       27.13     11.37 o 
  -1  -7   9       32.19       35.88     23.03 o 
   0  -7   9      193.43      265.62     34.79 o 
   1  -7   9      303.82      359.32     29.68 o 
   2  -7   9        4.23        8.00     23.27 o 
   3  -7   9       13.06       13.23     23.25 o 
  -4  -6   9       19.48       22.82     22.39 o 
  -3  -6   9        8.68       15.83      7.91 o 
  -2  -6   9      130.25      142.24     14.14 o 
  -1  -6   9      491.13      501.93     47.88 o 
   0  -6   9      249.80      226.32     48.73 o 
   1  -6   9       62.01       86.33     31.69 o 
   2  -6   9       80.72      101.83     26.24 o 
   3  -6   9        2.17        6.94     20.21 o 
   4  -6   9        4.56        4.33     21.96 o 
  -4  -5   9        9.12       10.40      6.88 o 
  -3  -5   9       28.89       28.08     11.15 o 
  -2  -5   9      316.66      342.93     15.04 o 
  -1  -5   9        7.82        4.53      9.65 o 
   0  -5   9       58.32       43.24     23.94 o 
   1  -5   9      239.59      259.00     36.05 o 
   2  -5   9      181.72      188.69     32.09 o 
   3  -5   9      145.69      184.58     47.95 o 
   4  -5   9       37.74       23.85     25.79 o 
  -5  -4   9        5.45        1.13     15.35 o 
  -4  -4   9       59.86       49.10     18.80 o 
  -3  -4   9      807.29      834.82     27.43 o 
  -2  -4   9      341.40      367.33     25.49 o 
  -1  -4   9       40.28       41.04     13.24 o 
   0  -4   9        2.92       -3.87      8.17 o 
   1  -4   9      199.95      174.21     48.03 o 
   2  -4   9     1659.65     1754.82     94.64 o 
   3  -4   9      825.91      927.68     49.87 o 
   4  -4   9        4.26       22.64     28.45 o 
   5  -4   9       18.95       24.50     31.68 o 
  -5  -3   9       20.48        5.55     10.01 o 
  -4  -3   9       96.62       80.56     30.94 o 
  -3  -3   9      551.96      624.48     21.42 o 
  -2  -3   9        0.37       -0.21      6.19 o 
  -1  -3   9        0.63        0.88      6.75 o 
   0  -3   9        5.59        5.67      7.66 o 
   1  -3   9        2.20        9.30     19.44 o 
   2  -3   9      143.59      133.51     31.83 o 
   3  -3   9        3.24       21.97     28.17 o 
   4  -3   9       25.70       29.10     27.98 o 
   5  -3   9       79.99      113.16     30.51 o 
  -5  -2   9      138.07      155.33     52.22 o 
  -4  -2   9      613.54      644.26     22.80 o 
  -3  -2   9        1.00        4.87      8.71 o 
  -2  -2   9      302.56      329.30     14.13 o 
  -1  -2   9     1019.09     1025.13     23.69 o 
   0  -2   9      858.62      911.93     23.40 o 
   1  -2   9      122.92      151.68     29.58 o 
   2  -2   9       11.02       11.97     22.25 o 
   3  -2   9       84.99       83.23     32.67 o 
   4  -2   9      271.98      279.42     66.62 o 
   5  -2   9      183.31      207.09     19.12 o 
   6  -2   9       84.77       82.57     23.46 o 
  -5  -1   9      105.13      105.72     76.69 o 
  -4  -1   9        2.39        6.66      9.37 o 
  -3  -1   9       77.53       74.58     12.83 o 
  -2  -1   9      162.45      153.87     13.44 o 
  -1  -1   9      414.17      478.38     19.01 o 
   0  -1   9      412.39      475.67     28.26 o 
   1  -1   9      693.28      636.27     34.36 o 
   2  -1   9       61.03       61.69     26.90 o 
   3  -1   9        7.29       31.41     27.32 o 
   4  -1   9     1029.80     1060.77     29.66 o 
   5  -1   9      467.48      417.76     31.83 o 
   6  -1   9        3.99       18.86     20.46 o 
  -5   0   9       33.53       14.11     14.68 o 
  -4   0   9        8.89        5.16      8.47 o 
  -3   0   9       22.83       35.96     11.50 o 
  -2   0   9      645.48      684.19     35.12 o 
  -1   0   9     2998.84     2976.22     90.84 o 
   0   0   9      320.87      389.84     14.57 o 
   1   0   9      385.52      367.34     14.18 o 
   2   0   9       26.42       32.39     38.03 o 
   3   0   9      130.13      151.54     12.56 o 
   4   0   9      991.09      979.92     36.55 o 
   5   0   9      204.97      228.57     17.65 o 
   6   0   9       27.88       -0.82      9.61 o 
  -5   1   9        7.16        5.97      9.71 o 
  -4   1   9       69.59      119.92     29.69 o 
  -3   1   9       17.58       21.53     14.97 o 
  -2   1   9      270.89      355.84     20.50 o 
  -1   1   9      171.15      169.85     27.46 o 
   0   1   9        2.42        2.54     26.90 o 
   1   1   9      229.77      245.36     22.80 o 
   2   1   9      146.75      164.92     21.41 o 
   3   1   9      191.29      173.39     31.62 o 
   4   1   9       91.33       84.59     14.39 o 
   5   1   9      324.53      334.06     23.26 o 
   6   1   9       88.10       36.38     34.93 o 
   7   1   9        6.14       -3.37     12.89 o 
  -5   2   9       98.68      107.64     37.36 o 
  -4   2   9      117.83      119.17     16.20 o 
  -3   2   9        9.80        3.01      7.98 o 
  -2   2   9        9.95       -1.04      6.42 o 
  -1   2   9        2.77        8.66      5.56 o 
   0   2   9       40.67       64.93     25.63 o 
   1   2   9     1566.56     1639.61     58.45 o 
   2   2   9      616.09      628.69     29.88 o 
   3   2   9      395.21      439.31     27.09 o 
   4   2   9       30.69       25.69      9.82 o 
   5   2   9        6.91       18.15      9.65 o 
   6   2   9       77.53        1.01     12.29 o 
   7   2   9       78.52        6.68     13.93 o 
  -5   3   9       51.63       32.44     26.83 o 
  -4   3   9      126.74      170.55     17.33 o 
  -3   3   9      109.97      133.58     15.44 o 
  -2   3   9      159.55      152.18     12.69 o 
  -1   3   9       56.96       73.66      8.64 o 
   0   3   9      391.69      383.08     28.03 o 
   1   3   9     2427.63     2518.15     72.11 o 
   2   3   9      104.76      104.92     47.74 o 
   3   3   9        2.22        8.13     14.24 o 
   4   3   9       16.08       16.16      5.13 o 
   5   3   9        9.68       15.66     15.07 o 
   6   3   9      370.38      403.24     39.86 o 
   7   3   9       46.27       -5.59     12.50 o 
  -4   4   9      122.09      117.91     21.27 o 
  -3   4   9       53.59       48.39     17.44 o 
  -2   4   9      128.01      116.40     12.80 o 
  -1   4   9       33.59       34.44      8.51 o 
   0   4   9      336.16      344.78     25.69 o 
   1   4   9      129.89      175.20     33.80 o 
   2   4   9       16.00       37.04     25.91 o 
   3   4   9      935.85     1057.68     49.29 o 
   4   4   9       86.48       71.70     23.01 o 
   5   4   9       21.32       24.89      8.99 o 
   6   4   9       35.15       29.94     17.04 o 
   7   4   9        3.06       -1.34      9.88 o 
  -4   5   9       15.98       10.59     13.03 o 
  -3   5   9      245.91      293.92     22.93 o 
  -2   5   9      670.96      669.14     24.86 o 
  -1   5   9       16.82        9.35      7.85 o 
   0   5   9       23.10       17.96      6.06 o 
   1   5   9       63.83       42.70      3.48 o 
   2   5   9       35.61       52.25     26.90 o 
   3   5   9      894.63      967.54     49.29 o 
   4   5   9        3.92        3.21     20.46 o 
   5   5   9      256.87      280.99     28.24 o 
   6   5   9        2.33       11.76     17.95 o 
   7   5   9       10.13        5.35     10.07 o 
  -4   6   9        0.50        8.01     16.18 o 
  -3   6   9      607.25      698.73     30.10 o 
  -2   6   9      847.87      858.40     29.51 o 
  -1   6   9      147.16      169.20     17.31 o 
   0   6   9       11.45       10.17      6.55 o 
   1   6   9      115.18      143.01     23.64 o 
   2   6   9      604.64      463.63     20.35 o 
   3   6   9      194.18      213.63      7.41 o 
   4   6   9       50.91       43.90     10.29 o 
   5   6   9       47.89       60.02     17.65 o 
   6   6   9       22.92       25.48     19.66 o 
   7   6   9      103.57       75.56     57.32 o 
  -3   7   9      160.80      161.16     28.52 o 
  -2   7   9       67.81       67.84     18.49 o 
  -1   7   9        0.25       -2.93      7.97 o 
   0   7   9      141.97      200.79     26.04 o 
   1   7   9       29.10       37.27     23.33 o 
   2   7   9      602.76      557.22     15.19 o 
   3   7   9      102.24      112.13     12.05 o 
   4   7   9       51.33       44.70      8.65 o 
   5   7   9        4.41        3.30      6.67 o 
   6   7   9       85.06       54.22     28.85 o 
   7   7   9      122.56       81.48     73.45 o 
  -3   8   9      141.32      172.76     53.62 o 
  -2   8   9       24.80       21.17     14.93 o 
  -1   8   9      413.61      407.22     39.10 o 
   0   8   9      517.40      656.97     35.82 o 
   1   8   9       55.80       54.44     20.62 o 
   2   8   9        6.05        8.70     15.13 o 
   3   8   9        1.45       14.58     16.76 o 
   4   8   9       15.87       31.54      9.66 o 
   5   8   9      233.36      289.20     17.21 o 
   6   8   9       43.94       28.43     19.59 o 
  -2   9   9       83.81       88.87     38.73 o 
  -1   9   9      327.56      429.36     35.67 o 
   0   9   9      476.48      612.46     73.87 o 
   1   9   9      187.43      201.07     32.39 o 
   2   9   9       79.92       77.09     25.28 o 
   3   9   9      121.60      159.74     15.45 o 
   4   9   9      458.07      514.25     19.93 o 
   5   9   9      370.95      406.05     19.76 o 
   6   9   9        0.38       -5.85      9.87 o 
  -1  10   9       44.17        3.02     22.35 o 
   0  10   9      136.89      104.06     88.80 o 
   1  10   9        0.09        0.02     26.34 o 
   2  10   9       78.71      108.38     23.24 o 
   3  10   9       34.10       42.54     13.84 o 
   4  10   9      147.19      188.26     16.65 o 
   5  10   9        3.62        6.17     16.33 o 
   6  10   9        0.14        6.54      9.55 o 
   0  11   9       28.67        5.69     19.56 o 
   1  11   9       11.43       16.34     20.04 o 
   2  11   9       79.31      111.34     24.13 o 
   3  11   9      190.33      227.41     18.12 o 
   4  11   9      581.44      662.63     37.41 o 
   5  11   9       94.27       91.59     16.51 o 
   1  12   9       85.55       91.53     73.45 o 
   2  12   9       94.98       75.24     65.07 o 
   3  12   9       49.32       44.07     17.20 o 
   4  12   9        6.05        4.29     12.24 o 
   0  -8  10       20.65        2.54     20.28 o 
  -2  -7  10      136.63      118.13     16.00 o 
  -1  -7  10       10.30       24.85     14.17 o 
   0  -7  10       24.55       -4.79     32.81 o 
   1  -7  10       46.39        5.35     24.36 o 
   2  -7  10      406.82      466.94     38.94 o 
  -3  -6  10      370.16      401.31     23.88 o 
  -2  -6  10       33.70       64.48     14.52 o 
  -1  -6  10        0.03        9.15      9.50 o 
   0  -6  10        2.61       16.16     13.16 o 
   1  -6  10       73.91        4.79     22.67 o 
   2  -6  10      678.08      790.65     59.43 o 
   3  -6  10      138.85       74.29     60.49 o 
  -4  -5  10       19.82        2.82     26.62 o 
  -3  -5  10       43.88       61.22     10.92 o 
  -2  -5  10       68.02       77.02     11.67 o 
  -1  -5  10        5.92        6.83     11.52 o 
   0  -5  10        3.31        3.70     14.58 o 
   1  -5  10      606.21      565.60     69.15 o 
   2  -5  10      321.94      316.88     45.35 o 
   3  -5  10        2.04        0.86     16.23 o 
   4  -5  10        8.78       -7.87     23.60 o 
  -4  -4  10       23.83        9.19     11.00 o 
  -3  -4  10        6.44        3.77      9.00 o 
  -2  -4  10        0.24        1.09      6.29 o 
  -1  -4  10       29.41       31.93     10.23 o 
   0  -4  10       24.21       35.30     12.86 o 
   1  -4  10       27.44       37.46     26.62 o 
   2  -4  10        0.16        7.32     25.07 o 
   3  -4  10       98.92      130.13     40.56 o 
   4  -4  10       52.19       31.48     37.11 o 
  -4  -3  10       11.23       -1.06     10.76 o 
  -3  -3  10       19.74       22.45      9.70 o 
  -2  -3  10      230.93      255.59     21.78 o 
  -1  -3  10      389.10      380.45     18.21 o 
   0  -3  10       22.43       28.91      9.23 o 
   1  -3  10      132.43      127.18     32.25 o 
   2  -3  10       51.26       32.96     28.03 o 
   3  -3  10      233.11      310.83     46.34 o 
   4  -3  10      737.66      818.96     64.64 o 
   5  -3  10       70.46       23.60     40.63 o 
  -4  -2  10       43.77       17.32     24.79 o 
  -3  -2  10      142.23      140.23     13.27 o 
  -2  -2  10      249.42      265.61     14.36 o 
  -1  -2  10      311.17      335.88     14.25 o 
   0  -2  10      123.71      133.77     13.27 o 
   1  -2  10        6.85       12.02     10.06 o 
   2  -2  10       84.83       87.88     31.97 o 
   3  -2  10      109.65      141.96     38.45 o 
   4  -2  10       48.68       49.15     36.62 o 
   5  -2  10        2.65        2.65     16.45 o 
  -4  -1  10      115.10       -0.28     16.90 o 
  -3  -1  10      110.05      106.21     14.66 o 
  -2  -1  10      605.64      587.71     24.50 o 
  -1  -1  10        0.34       -1.08      5.62 o 
   0  -1  10       62.97       73.01      7.87 o 
   1  -1  10      980.22      914.99     18.69 o 
   2  -1  10        7.01        3.24     20.42 o 
   3  -1  10       10.50        9.86     25.63 o 
   4  -1  10       13.10        5.41     12.83 o 
   5  -1  10       35.27        1.27      8.05 o 
   6  -1  10       88.67       33.27     49.57 o 
  -4   0  10       58.31       83.26     16.08 o 
  -3   0  10        0.71       10.33     11.71 o 
  -2   0  10      123.92      110.66     12.77 o 
  -1   0  10      342.61      341.23     18.26 o 
   0   0  10      448.18      492.94     14.92 o 
   1   0  10      205.90      210.85     15.10 o 
   2   0  10       77.06       64.52      5.85 o 
   3   0  10      226.54      213.10     12.43 o 
   4   0  10        5.31       -5.57     10.02 o 
   5   0  10       52.96       22.81     33.45 o 
   6   0  10      161.46      167.23     20.00 o 
  -4   1  10      136.71      126.20     16.00 o 
  -3   1  10      109.05       89.80     38.58 o 
  -2   1  10        0.83        2.02      7.14 o 
  -1   1  10      338.33      367.30     34.36 o 
   0   1  10     2917.99     3520.20     90.14 o 
   1   1  10      671.22      692.34     32.41 o 
   2   1  10       27.80       43.02     24.15 o 
   3   1  10      170.25      145.80     28.80 o 
   4   1  10       48.39       56.59     13.87 o 
   5   1  10      144.28      183.64     14.02 o 
   6   1  10        6.63        7.93     16.91 o 
  -4   2  10       50.59       59.70     13.66 o 
  -3   2  10        0.18       -3.79      9.30 o 
  -2   2  10      148.82      193.36     12.72 o 
  -1   2  10      138.79      161.85     11.41 o 
   0   2  10      225.83      335.19     36.19 o 
   1   2  10      136.07      142.95     31.69 o 
   2   2  10       83.58       93.24     21.75 o 
   3   2  10      501.90      542.40     31.15 o 
   4   2  10      453.29      422.32     50.14 o 
   5   2  10      183.39      189.42     18.08 o 
   6   2  10        1.60       14.78     11.01 o 
  -4   3  10       46.57       63.82     16.17 o 
  -3   3  10      350.28      392.88     26.47 o 
  -2   3  10      193.89      221.71     14.09 o 
  -1   3  10      104.94      121.56     12.70 o 
   0   3  10        3.16      -30.98     25.63 o 
   1   3  10        0.29       -3.66     19.58 o 
   2   3  10      110.77      143.79     32.53 o 
   3   3  10      442.84      449.25     36.03 o 
   4   3  10      105.51      111.83     35.52 o 
   5   3  10      112.31      115.93     10.55 o 
   6   3  10        0.08        0.10      6.75 o 
  -4   4  10       99.15       96.04     18.53 o 
  -3   4  10       51.57       80.38     19.53 o 
  -2   4  10       76.72      113.19     13.60 o 
  -1   4  10       52.12       70.67      9.07 o 
   0   4  10       15.06       12.33      9.41 o 
   1   4  10      138.20      167.17     34.93 o 
   2   4  10      585.16      617.14     46.19 o 
   3   4  10      521.73      549.69     42.60 o 
   4   4  10        3.43        4.08     22.99 o 
   5   4  10       54.02       79.01     21.52 o 
   6   4  10      105.22      114.97     33.80 o 
   7   4  10      130.99        0.00      8.49 o 
  -3   5  10      288.20      282.29     23.58 o 
  -2   5  10      252.82      239.88     30.76 o 
  -1   5  10        0.10       -1.39      6.86 o 
   0   5  10      173.26      195.70     26.64 o 
   1   5  10       23.25        9.30     38.45 o 
   2   5  10      891.02      967.83     52.81 o 
   3   5  10      145.58      145.77     33.52 o 
   4   5  10        0.08      -11.44     16.04 o 
   5   5  10      448.67      568.97     57.74 o 
   6   5  10      171.16      174.44    117.88 o 
   7   5  10       78.54       -0.19     11.65 o 
  -3   6  10       41.29       32.03     23.32 o 
  -2   6  10       63.52       51.88     32.35 o 
  -1   6  10      199.08      245.96     15.59 o 
   0   6  10       63.47      100.91     24.08 o 
   1   6  10       25.91        9.69     10.46 o 
   2   6  10       53.90       90.14     31.69 o 
   3   6  10       14.81       -5.35     20.98 o 
   4   6  10       66.89       60.00     20.46 o 
   5   6  10      107.81      151.23     23.06 o 
   6   6  10       77.82       15.54     20.85 o 
  -3   7  10        1.72       -4.82     12.41 o 
  -2   7  10       93.09       34.37     34.09 o 
  -1   7  10      208.83      215.16     15.70 o 
   0   7  10      276.48      323.81     31.13 o 
   1   7  10      464.17      498.03     37.40 o 
   2   7  10        1.00        2.41      3.29 o 
   3   7  10      140.20      122.36     27.53 o 
   4   7  10      147.54      164.56      9.05 o 
   5   7  10        5.55       10.30      8.03 o 
   6   7  10        8.84        1.92     12.49 o 
  -2   8  10       76.61       62.25     51.62 o 
  -1   8  10        2.50       -2.15      8.07 o 
   0   8  10       58.25       85.77     24.92 o 
   1   8  10        0.58        9.27     17.67 o 
   2   8  10      214.16      231.47     15.49 o 
   3   8  10       36.40       51.17      7.61 o 
   4   8  10       15.67       15.69     11.50 o 
   5   8  10       26.58       16.01     11.10 o 
   6   8  10        8.44       -4.27      8.14 o 
  -2   9  10       12.74        4.01     11.41 o 
  -1   9  10      134.82       78.29     90.63 o 
   0   9  10        0.73       22.70     21.64 o 
   1   9  10      596.58      692.46     39.65 o 
   2   9  10      551.44      608.74     68.31 o 
   3   9  10       39.97       58.16     16.20 o 
   4   9  10        1.30        6.70     10.92 o 
   5   9  10        3.41       -3.27      7.65 o 
   6   9  10       40.38       12.57     11.73 o 
  -1  10  10        3.63        4.00     19.96 o 
   0  10  10      173.55      140.67    115.49 o 
   1  10  10       88.46      104.08     66.76 o 
   2  10  10      115.91      186.86     32.48 o 
   3  10  10       65.92       69.60     14.65 o 
   4  10  10       53.67       54.30     12.43 o 
   5  10  10       83.12       42.03     48.87 o 
   0  11  10       61.04       70.81     57.32 o 
   1  11  10        1.52        0.50     22.97 o 
   2  11  10        6.17       -4.13     20.58 o 
   3  11  10       78.67       53.62     23.39 o 
   4  11  10      208.91      257.60     28.10 o 
  -2  -6  11        0.70        9.54     14.09 o 
  -1  -6  11      171.08      205.01     25.88 o 
   0  -6  11       10.12        0.00      8.12 o 
   1  -6  11        4.32        5.35     38.17 o 
   2  -6  11       20.75       -6.20     28.31 o 
  -3  -5  11       95.35       84.19     30.45 o 
  -2  -5  11      422.14      462.05     21.04 o 
  -1  -5  11      138.72      168.01     15.06 o 
   0  -5  11        0.27        4.81     10.02 o 
   1  -5  11       77.15        2.25     34.93 o 
   2  -5  11      246.63      279.84     47.74 o 
   3  -5  11      146.14      192.80     48.73 o 
  -3  -4  11      133.58      157.89     14.24 o 
  -2  -4  11      185.75      196.07     14.89 o 
  -1  -4  11        9.89        5.84      8.32 o 
   0  -4  11      159.75      159.27     15.27 o 
   1  -4  11       45.00        2.24      9.06 o 
   2  -4  11      141.73      160.13     41.83 o 
   3  -4  11      201.73      237.59     49.29 o 
   4  -4  11        0.22       13.24     36.19 o 
  -3  -3  11      271.82      280.08     18.19 o 
  -2  -3  11       15.71       12.15      9.39 o 
  -1  -3  11       98.10       51.47     27.90 o 
   0  -3  11       43.85       27.25     19.80 o 
   1  -3  11      221.94      245.14     14.85 o 
   2  -3  11      123.97        0.42     18.17 o 
   3  -3  11        0.34      -13.52     31.83 o 
   4  -3  11       17.54       15.07     35.21 o 
  -4  -2  11       51.98       21.60     21.16 o 
  -3  -2  11      243.90      289.59     18.90 o 
  -2  -2  11        5.21       10.66      9.96 o 
  -1  -2  11       35.01       51.66     10.16 o 
   0  -2  11      181.15      194.69     12.66 o 
   1  -2  11      380.05      386.56     14.05 o 
   2  -2  11      284.07      348.15     43.38 o 
   3  -2  11       86.03       12.82     29.29 o 
   4  -2  11        1.35       -0.20      8.12 o 
   5  -2  11       33.37        7.65     13.73 o 
  -4  -1  11       80.54       -0.14     16.62 o 
  -3  -1  11       37.07       17.67     11.63 o 
  -2  -1  11      299.33      307.49     21.90 o 
  -1  -1  11       38.10       62.53     10.02 o 
   0  -1  11       16.26       28.00     10.10 o 
   1  -1  11      104.78      122.78     12.59 o 
   2  -1  11       40.38       32.67     11.34 o 
   3  -1  11      244.41        1.97     23.94 o 
   4  -1  11       91.23      111.61     23.24 o 
   5  -1  11       86.54       15.23     34.65 o 
  -4   0  11        0.41       -1.70     10.20 o 
  -3   0  11       27.13       42.67     34.50 o 
  -2   0  11      223.35      301.67     32.11 o 
  -1   0  11      463.04      482.26     29.86 o 
   0   0  11     1059.08     1187.44     67.96 o 
   1   0  11        6.99        1.21      5.62 o 
   2   0  11      132.03      142.94     24.00 o 
   3   0  11      632.78      597.02     70.21 o 
   4   0  11      132.69      148.44     15.56 o 
   5   0  11      111.16      104.60     13.98 o 
   6   0  11        3.70       -6.97     15.65 o 
  -4   1  11        5.90       -3.52     11.11 o 
  -3   1  11       26.58       13.70     20.56 o 
  -2   1  11        6.90      -13.66     21.13 o 
  -1   1  11       73.28      127.60     29.15 o 
   0   1  11      128.53      216.75     33.24 o 
   1   1  11      152.15      166.77     30.01 o 
   2   1  11       36.50       59.50     25.75 o 
   3   1  11        5.60        1.12     12.55 o 
   4   1  11      129.39      128.70      7.34 o 
   5   1  11       14.54        4.29     15.70 o 
   6   1  11        8.22        3.32      9.86 o 
  -4   2  11      108.34       76.28     34.24 o 
  -3   2  11       56.97       41.73     17.15 o 
  -2   2  11      124.48       87.25     73.94 o 
  -1   2  11      131.91      157.60     31.27 o 
   0   2  11       95.29      125.49     30.42 o 
   1   2  11      127.03      171.26     54.36 o 
   2   2  11      609.72      621.62     38.81 o 
   3   2  11      751.67      873.93     38.84 o 
   4   2  11      153.10      182.82     31.20 o 
   5   2  11      285.84      257.96     45.42 o 
   6   2  11        0.63        0.79      7.56 o 
  -3   3  11       18.35       21.97     18.92 o 
  -2   3  11      123.46      120.50     15.06 o 
  -1   3  11       31.90       29.46     10.71 o 
   0   3  11      295.95      405.19     41.55 o 
   1   3  11        8.38       -8.17     36.62 o 
   2   3  11       25.32       14.22     24.79 o 
   3   3  11       75.57       97.79     24.06 o 
   4   3  11      419.91      462.74     39.93 o 
   5   3  11      270.34      306.16     30.49 o 
   6   3  11       12.42       12.48     13.30 o 
  -3   4  11        0.33       -1.13      7.30 o 
  -2   4  11      231.62      248.89     23.43 o 
  -1   4  11      567.61      558.31     43.14 o 
   0   4  11      430.09      520.67     46.48 o 
   1   4  11       74.17       85.91     32.39 o 
   2   4  11       22.29       22.96     27.46 o 
   3   4  11       71.00       79.61     23.10 o 
   4   4  11      290.81      301.37     29.88 o 
   5   4  11       83.81       97.43     24.57 o 
   6   4  11       38.87       -1.33     14.88 o 
  -3   5  11       44.10       23.12     18.76 o 
  -2   5  11      160.68      287.39     91.19 o 
  -1   5  11       53.01       46.33      9.48 o 
   0   5  11      172.07      174.03     24.28 o 
   1   5  11        8.00       -3.24     34.93 o 
   2   5  11        0.64       23.24     26.76 o 
   3   5  11       32.71       61.40     30.28 o 
   4   5  11        9.49       19.45     18.84 o 
   5   5  11       60.15       53.55     25.77 o 
   6   5  11        8.13       -0.72     13.12 o 
  -3   6  11      125.78      142.93     53.95 o 
  -2   6  11      125.00      145.47     45.78 o 
  -1   6  11      251.75      252.44     28.70 o 
   0   6  11       12.61       11.03     17.17 o 
   1   6  11      216.64      159.10    139.99 o 
   2   6  11      506.58      586.44     49.01 o 
   3   6  11        7.18       -0.28     16.76 o 
   4   6  11       30.57       43.14     21.67 o 
   5   6  11        3.21      -16.34     18.73 o 
   6   6  11       39.04       14.61     22.24 o 
  -2   7  11       24.09        1.57      8.61 o 
  -1   7  11        1.24       -0.37      8.99 o 
   0   7  11      358.21      353.16     53.13 o 
   1   7  11      375.29      497.52     38.25 o 
   2   7  11      434.36      549.54     49.57 o 
   3   7  11       19.87        8.87     24.79 o 
   4   7  11        4.24       -4.65     21.13 o 
   5   7  11       11.39        9.26     20.30 o 
   6   7  11       93.12       73.21     59.22 o 
  -1   8  11       36.30       14.47     15.99 o 
   0   8  11       33.61       15.90     15.13 o 
   1   8  11      256.53      305.30     31.59 o 
   2   8  11      432.90      397.94     32.89 o 
   3   8  11       58.10       12.10     43.03 o 
   4   8  11        7.32       -0.12     13.80 o 
   5   8  11       42.89       16.79     22.32 o 
   6   8  11      154.76      231.01     41.19 o 
  -1   9  11       90.96       57.99     50.32 o 
   0   9  11        4.83       33.39     29.31 o 
   1   9  11       94.52       60.20     54.29 o 
   2   9  11       52.19       46.64     14.70 o 
   3   9  11       37.59       48.97      9.72 o 
   4   9  11       41.73       45.12     24.86 o 
   5   9  11        6.64       10.93     17.70 o 
   0  10  11        0.61       -4.28     19.94 o 
   1  10  11      161.08       86.84    101.33 o 
   2  10  11       29.31       17.77     22.32 o 
   3  10  11      313.83      383.26     48.24 o 
   4  10  11      268.66      376.88     69.29 o 
   2  11  11       78.29       49.41     51.05 o 
   3  11  11       70.65       54.49     31.90 o 
  -1  -5  12        3.88        3.51      9.00 o 
   0  -5  12       27.09       15.56     18.77 o 
   1  -5  12      146.75      175.08     97.81 o 
   2  -5  12      161.74      210.41     48.73 o 
  -2  -4  12       35.77       55.26     15.34 o 
  -1  -4  12        0.82        2.90      9.48 o 
   0  -4  12       85.41      137.43     27.12 o 
   1  -4  12      157.67      183.06     16.61 o 
   2  -4  12       67.53      117.60     42.81 o 
   3  -4  12      206.95      236.04     52.39 o 
  -2  -3  12      199.21      225.67     15.91 o 
  -1  -3  12       27.47       17.90     12.45 o 
   0  -3  12       20.34       17.03     11.94 o 
   1  -3  12       65.29       15.05     17.59 o 
   2  -3  12        3.72       -0.14     18.03 o 
   3  -3  12       68.65       68.73     41.55 o 
   4  -3  12        2.94       33.24     41.55 o 
  -3  -2  12       63.60       90.44     15.88 o 
  -2  -2  12      270.46      274.39     19.61 o 
  -1  -2  12      174.67      183.53     15.48 o 
   0  -2  12        0.84       -1.35      7.87 o 
   1  -2  12      101.15       28.34     24.85 o 
   2  -2  12      356.23      297.55     48.03 o 
   3  -2  12       37.42      -16.20     32.53 o 
   4  -2  12        4.56       -3.76      7.98 o 
  -3  -1  12       31.22       51.69     23.38 o 
  -2  -1  12      156.51      186.24     17.89 o 
  -1  -1  12       32.99       36.01     10.63 o 
   0  -1  12       86.37       86.41      9.47 o 
   1  -1  12      199.46      193.84     12.96 o 
   2  -1  12      507.84      490.94     28.31 o 
   3  -1  12      284.78      282.80     16.06 o 
   4  -1  12      104.01      103.66     11.97 o 
   5  -1  12        2.75      -35.49     42.25 o 
  -3   0  12      316.38      423.64     55.07 o 
  -2   0  12      150.28      156.19     30.84 o 
  -1   0  12      147.25      148.66     22.96 o 
   0   0  12      212.49      184.77     31.66 o 
   1   0  12       47.83       76.06     22.67 o 
   2   0  12        4.96       28.21     20.76 o 
   3   0  12       21.38        8.19     19.05 o 
   4   0  12        0.41        0.91     11.90 o 
   5   0  12       46.57       57.74     66.47 o 
  -3   1  12        7.53       34.22     24.93 o 
  -2   1  12       51.88       69.43     28.45 o 
  -1   1  12       31.12       67.18     28.59 o 
   0   1  12      343.88      482.22     42.25 o 
   1   1  12      341.04      319.46     29.86 o 
   2   1  12      139.70       17.59     36.69 o 
   3   1  12      136.97       51.96     69.01 o 
   4   1  12      300.99      376.08     34.28 o 
   5   1  12      205.92      260.41     50.70 o 
  -3   2  12       47.39       20.54     24.86 o 
  -2   2  12       80.19      124.78     32.11 o 
  -1   2  12       44.51       34.93     27.60 o 
   0   2  12      206.37      286.74     38.45 o 
   1   2  12        0.83       21.84     19.96 o 
   2   2  12      320.14      362.25     45.77 o 
   3   2  12       69.83       83.51     25.51 o 
   4   2  12      115.97      152.73     43.80 o 
   5   2  12       45.15       27.85     33.03 o 
  -3   3  12       82.61      148.00     23.74 o 
  -2   3  12       62.68       96.69     22.18 o 
  -1   3  12      434.42      585.60     49.29 o 
   0   3  12      178.94      245.90     39.01 o 
   1   3  12        0.89        4.65     22.39 o 
   2   3  12        3.68        9.68     18.87 o 
   3   3  12       34.89       33.22     22.07 o 
   4   3  12      743.96      806.69     41.52 o 
   5   3  12      372.94      453.38     37.10 o 
   6   3  12        1.47        0.17     15.86 o 
  -2   4  12       13.48       34.25     30.94 o 
  -1   4  12       96.13       91.11     13.92 o 
   0   4  12        3.46       -2.11     22.39 o 
   1   4  12        6.88       28.87     47.46 o 
   2   4  12       30.83       36.19     30.70 o 
   3   4  12      126.31      135.87     27.68 o 
   4   4  12       39.27       52.87     24.00 o 
   5   4  12      114.50       83.51     67.88 o 
   6   4  12      145.74      121.14    103.37 o 
  -2   5  12        1.62        4.65      8.55 o 
  -1   5  12       13.81       14.98      7.73 o 
   0   5  12      356.41      524.05     52.25 o 
   1   5  12       99.50      103.09     59.01 o 
   2   5  12      147.20      153.65     38.17 o 
   3   5  12       38.95       22.39     28.87 o 
   4   5  12       17.66       46.31     23.60 o 
   5   5  12      107.04       63.77     68.45 o 
   6   5  12       49.57        0.60     14.58 o 
  -2   6  12        4.05       12.42     10.49 o 
  -1   6  12      169.54      158.53     53.69 o 
   0   6  12      120.16      118.52     44.86 o 
   1   6  12      124.59      167.31     66.19 o 
   2   6  12      141.33      151.68     40.14 o 
   3   6  12        2.62       -0.42     18.45 o 
   4   6  12        3.35       18.47     20.78 o 
   5   6  12       15.82       13.35     25.07 o 
  -1   7  12       46.62       17.61     19.45 o 
   0   7  12       22.18       22.22      7.19 o 
   1   7  12      372.99      285.26    188.23 o 
   2   7  12        3.99        0.56     19.86 o 
   3   7  12       43.10       67.88     34.93 o 
   4   7  12       94.81        0.00     11.69 o 
   5   7  12        0.58       -1.97     23.52 o 
  -1   8  12       60.64       21.58     24.97 o 
   0   8  12        1.49       -1.19      9.02 o 
   1   8  12       36.06       14.86     20.55 o 
   2   8  12      505.05      579.40     56.05 o 
   3   8  12      225.96       -0.99     21.97 o 
   4   8  12       34.44       13.24     27.04 o 
   5   8  12        0.23       17.23     32.62 o 
   0   9  12       13.97       18.01     24.27 o 
   1   9  12       89.67       61.25     65.42 o 
   2   9  12      112.57       -2.11     25.35 o 
   3   9  12      136.44       -4.65     26.76 o 
   4   9  12        0.26       10.00     26.34 o 
   2  10  12       55.58       33.14     27.89 o 
   3  10  12        7.13       -6.06     28.03 o 
  -1  -3  13        0.01        9.55     12.10 o 
   0  -3  13       63.27      110.80     28.57 o 
   1  -3  13       17.37       -9.37      9.94 o 
   2  -3  13      314.35      239.06    176.68 o 
  -1  -2  13       60.91       71.51     11.69 o 
   0  -2  13       32.53       36.63      9.73 o 
   1  -2  13      110.40        0.34     12.71 o 
   2  -2  13       59.33        6.81     18.63 o 
   3  -2  13        0.42        5.92     30.98 o 
  -2  -1  13        6.86       11.83     16.34 o 
  -1  -1  13        3.03        8.61      8.46 o 
   0  -1  13      153.48      185.19     13.52 o 
   1  -1  13      272.50      303.22     31.26 o 
   2  -1  13        0.84        2.83     16.99 o 
   3  -1  13       69.86        1.51     16.67 o 
   4  -1  13       32.76        9.58     35.07 o 
  -2   0  13       33.54       54.36     25.44 o 
  -1   0  13        3.88      -11.41     21.05 o 
   0   0  13       37.49       48.90     33.52 o 
   1   0  13        2.90        6.78     22.71 o 
   2   0  13       76.23       -1.44     16.19 o 
   3   0  13       71.31        2.42     17.15 o 
   4   0  13       69.01       27.33     28.87 o 
  -2   1  13       41.69       38.17     28.31 o 
  -1   1  13      255.13      299.00     38.87 o 
   0   1  13       31.60       -2.07     14.90 o 
   1   1  13      126.00       90.06     73.59 o 
   2   1  13      395.53      483.75     36.39 o 
   3   1  13      100.12        6.15     19.85 o 
   4   1  13       10.50       25.72     41.83 o 
  -2   2  13       13.66       -0.70     18.31 o 
  -1   2  13       10.20       14.79     25.77 o 
   0   2  13        0.45       11.55     39.43 o 
   1   2  13       14.26        1.61     15.56 o 
   2   2  13      202.03      210.63    139.57 o 
   3   2  13      133.09        0.41     15.07 o 
   4   2  13       52.70       21.68     31.76 o 
   5   2  13       78.95       47.80     51.48 o 
  -2   3  13       11.97       43.52     50.14 o 
  -1   3  13      181.38       -0.42     19.01 o 
   0   3  13      151.69      160.69     38.03 o 
   1   3  13       84.73       84.08     33.80 o 
   2   3  13        0.71       13.04     20.83 o 
   3   3  13       92.95       35.72     42.96 o 
   4   3  13      319.04      353.18     36.01 o 
   5   3  13       64.74       18.51     24.16 o 
  -2   4  13        7.55      -14.65     28.87 o 
  -1   4  13      357.97       -1.13     36.48 o 
   0   4  13      287.86      378.71     48.73 o 
   1   4  13      280.68      304.91     45.77 o 
   3   4  13       16.93       14.39     26.55 o 
   4   4  13       18.23        8.33     20.39 o 
   5   4  13       22.92       31.12     29.01 o 
  -1   5  13      260.65      292.38     48.17 o 
   0   5  13       28.04        0.85     22.67 o 
   1   5  13       22.00        0.99     34.36 o 
   2   5  13        7.99       -0.42     19.01 o 
   3   5  13       33.35       14.65     21.57 o 
   4   5  13      317.57      350.59    219.99 o 
   5   5  13       53.48       34.88     38.59 o 
  -1   6  13      157.91      143.92     98.87 o 
   0   6  13        9.11       -0.99     22.82 o 
   1   6  13      114.57        0.85     36.76 o 
   2   6  13      146.35        2.96     26.90 o 
   3   6  13      151.77        0.42     20.28 o 
   4   6  13      107.32       64.20     68.52 o 
   5   6  13        0.75        2.33     17.72 o 
   0   7  13        6.19       13.74     25.42 o 
   1   7  13      245.65      346.46     52.95 o 
   2   7  13       35.22      -12.53     31.55 o 
   3   7  13       54.94       -3.94     26.76 o 
   4   7  13        0.09        9.59     20.21 o 
   1   8  13       87.08       -1.83     26.48 o 
   2   8  13       68.21       11.13     32.39 o 
   3   8  13      139.74       14.37     31.55 o 
   4   8  13        1.80        4.79     26.48 o 
   2   9  13       16.67       11.97     32.67 o 
   0  -1  14       38.13       54.09     40.84 o 
   1  -1  14       87.14       -7.28     19.35 o 
   2  -1  14      311.59      408.91     39.86 o 
   0   0  14        1.27       -4.68     35.42 o 
   1   0  14      132.00        3.05     18.07 o 
   2   0  14      251.52      320.84     35.29 o 
   3   0  14        3.04       -3.99     20.39 o 
  -1   1  14      136.09      169.04    119.22 o 
   0   1  14       23.92       -5.03     19.92 o 
   1   1  14       92.62        2.79     17.90 o 
   2   1  14       40.79       11.56     27.90 o 
   3   1  14        0.10        2.15     21.83 o 
  -1   2  14       12.49        0.42     18.17 o 
   0   2  14        1.16       -1.41     21.41 o 
   1   2  14      152.82       -2.59     28.69 o 
   2   2  14        0.69       -0.51     19.65 o 
   3   2  14       92.64        1.35     21.85 o 
   4   2  14      200.82      234.42    162.67 o 
  -1   3  14      125.86        2.82     25.35 o 
   0   3  14       28.09       -0.56     31.55 o 
   1   3  14        0.23        4.65     19.21 o 
   2   3  14        0.41        4.11     19.23 o 
   3   3  14        6.83        9.42     22.22 o 
   4   3  14      163.92      173.67    138.65 o 
   0   4  14        0.90        0.28     19.01 o 
   1   4  14      120.33        0.99     23.24 o 
   2   4  14       14.61       -3.11     18.96 o 
   3   4  14      104.46       55.07     57.74 o 
   4   4  14        6.02       -3.49     20.31 o 
   0   5  14       11.71       -0.99     24.65 o 
   1   5  14      155.45        0.28     21.41 o 
   2   5  14       21.54        1.13     38.17 o 
   3   5  14      173.84      212.38    141.61 o 
   4   5  14       44.80        3.34     22.70 o 
   1   6  14       14.63       -0.42     36.90 o 
   2   6  14        6.84       11.41     50.70 o 
   3   6  14        9.65       10.99     48.73 o 
   2   7  14        1.53       14.22     34.79 o 
                                                 
